# Supplementary material for: Impact of Protein Coronas on Lipid Nanoparticle Uptake and Endocytic Pathways in Cells
Source: Molecules. 2024 Oct 11;29(20):4818. doi: 10.3390/molecules29204818 (PMC11510507; doi:10.3390/molecules29204818)
Supplement: Supplementary file 1 [file molecules-29-04818-s001.zip]

Archive with 5 entries (5 files):
- Figure S1.pdf
- Supplementary data S1.xls
- Supplementary data S2.xlsx
- Supplementary data S3.xlsx
- Supplementary data S4.xlsx
