# Supplementary material for: Impact of Protein Coronas on Lipid Nanoparticle Uptake and Endocytic Pathways in Cells
Source: Molecules. 2024 Oct 11;29(20):4818. doi: 10.3390/molecules29204818 (PMC11510507; doi:10.3390/molecules29204818)
Supplement: Supplementary file 1 [file molecules-29-04818-s001.zip › Supplementary data S1.xls]

## Sheet: proteins
Protein Group	Protein ID	Accession	-10lgP	Coverage (%)	Coverage (%)DMEM	Coverage (%) DMEM+LNP	Coverage (%)FED	Coverage (%) FED+LNP	Coverage (%)AAS(-)	Coverage (%) AAS(-)+LNP	AreaDMEM	Area DMEM+LNP	AreaFED	Area FED+LNP	AreaAAS(-)	Area AAS(-)+LNP	#Peptides	#Unique	#SpecDMEM	#Spec DMEM+LNP	#SpecFED	#Spec FED+LNP	#SpecAAS(-)	#Spec AAS(-)+LNP	PTM	Avg. Mass	Description
8	8	Q9Y490	441.1	67	3	18	32	56	57	64	1583300	10659000	299600000	1008400000	929960000	928350000	257	205	13	100	127	311	340	332	Carbamidomethylation; Deamidation (NQ); Oxidation (M); Acetylation (N-term); Amidation; 43 more	269765	Talin-1 OS=Homo sapiens OX=9606 GN=TLN1 PE=1 SV=3
7	4	P04264	413.88	87	29	69	49	79	75	84	34696000	423030000	514490000	2135800000	1369200000	2507000000	184	136	25	368	98	291	241	365	Carbamidomethylation; Deamidation (NQ); Oxidation (M); Acetylation (N-term); Dehydration; 44 more	66039	Keratin type II cytoskeletal 1 OS=Homo sapiens OX=9606 GN=KRT1 PE=1 SV=6
24	1	P35527	404.59	99	23	72	47	87	69	94	3841400	192670000	105180000	1171000000	520640000	1416400000	104	98	10	186	41	172	99	191	Carbamidomethylation; Deamidation (NQ); Oxidation (M); Amidation; Dehydration; 28 more	62064	Keratin type I cytoskeletal 9 OS=Homo sapiens OX=9606 GN=KRT9 PE=1 SV=3
22	13	P21333	387.51	56	5	9	22	49	41	49	995170	4906600	148290000	659670000	339260000	488330000	196	168	9	43	65	229	155	227	Carbamidomethylation; Deamidation (NQ); Oxidation (M); Acetylation (N-term); Amidation; 24 more	280737	Filamin-A OS=Homo sapiens OX=9606 GN=FLNA PE=1 SV=4
12	16	P02751	382.43	47	3	18	26	41	34	42	17028000	38447000	517870000	2613300000	1325900000	1756900000	186	174	9	86	130	303	213	261	Carbamidomethylation; Deamidation (NQ); Oxidation (M); Acetylation (N-term); Amidation; 35 more	272318	Fibronectin OS=Homo sapiens OX=9606 GN=FN1 PE=1 SV=5
16	5	P35908	379.6	95	38	70	65	88	80	95	10796000	84469000	254090000	642220000	360560000	1020200000	135	86	26	179	90	159	154	235	Carbamidomethylation; Deamidation (NQ); Oxidation (M); Acetylation (K); Acetylation (N-term); 36 more	65433	Keratin type II cytoskeletal 2 epidermal OS=Homo sapiens OX=9606 GN=KRT2 PE=1 SV=2
9	27	P07996	365.87	49	5	22	29	41	41	44	1990000	25927000	210000000	1248400000	1369700000	1490300000	159	88	23	121	113	315	300	323	Carbamidomethylation; Deamidation (NQ); Oxidation (M); Acetylation (Protein N-term); Acetylation (N-term); 33 more	129383	Thrombospondin-1 OS=Homo sapiens OX=9606 GN=THBS1 PE=1 SV=2
3	21	P63261	361.12	99	79	74	83	85	91	90	35729000	502600	7605900	692910	3552200	107180	139	2	731	319	456	205	335	205	Carbamidomethylation; Deamidation (NQ); Oxidation (M); Acetylation (Protein N-term); Acetylation (N-term); 49 more	41793	Actin cytoplasmic 2 OS=Homo sapiens OX=9606 GN=ACTG1 PE=1 SV=1
20	14	P13645	361.06	69	39	53	45	59	62	69	8826400	53579000	70714000	488350000	391050000	938470000	119	76	26	172	60	146	129	218	Carbamidomethylation; Deamidation (NQ); Oxidation (M); Dehydration; Dimethylation(KR); 30 more	58827	Keratin type I cytoskeletal 10 OS=Homo sapiens OX=9606 GN=KRT10 PE=1 SV=6
2	17	P60709	360.65	98	79	74	83	85	91	90	25653000	1166500	8625600	2358000	5072100	689680	138	1	733	322	455	206	338	206	Carbamidomethylation; Deamidation (NQ); Oxidation (M); Acetylation (Protein N-term); Acetylation (N-term); 50 more	41737	Actin cytoplasmic 1 OS=Homo sapiens OX=9606 GN=ACTB PE=1 SV=1
19	29	P35579	337.43	47	34	15	32	26	29	23	605630000	16234000	158220000	50966000	101100000	17647000	108	86	250	108	147	83	153	64	Carbamidomethylation; Deamidation (NQ); Oxidation (M); Acetylation (Protein N-term); Acetylation (K); 30 more	226530	Myosin-9 OS=Homo sapiens OX=9606 GN=MYH9 PE=1 SV=4
18	24	P68366	336.53	85	37	50	71	77	81	73		2882400	86184000	427380000	306140000	348930000	103	26	30	71	105	177	175	207	Carbamidomethylation; Deamidation (NQ); Oxidation (M); Amidation; Dehydration; 23 more	49924	Tubulin alpha-4A chain OS=Homo sapiens OX=9606 GN=TUBA4A PE=1 SV=1
45	22	Q9BQE3	323.36	76	34	43	65	72	72	65	766070		375540	2957200	515450	1695200	71	1	19	70	69	129	109	138	Carbamidomethylation; Deamidation (NQ); Oxidation (M); Dehydration; Formylation; 15 more	49895	Tubulin alpha-1C chain OS=Homo sapiens OX=9606 GN=TUBA1C PE=1 SV=1
26	25	P07437	320.98	86	48	49	59	77	72	74	2873700	3617800	37206000	170030000	138680000	115330000	88	16	34	85	109	142	128	163	Carbamidomethylation; Deamidation (NQ); Oxidation (M); Dehydration; Formylation; 17 more	49671	Tubulin beta chain OS=Homo sapiens OX=9606 GN=TUBB PE=1 SV=2
35	35	P68371	309.79	84	44	42	59	75	71	74		958240	1657900	20154000	18197000	18344000	76	3	26	84	105	131	121	152	Carbamidomethylation; Deamidation (NQ); Oxidation (M); Dehydration; Formylation; 11 more	49831	Tubulin beta-4B chain OS=Homo sapiens OX=9606 GN=TUBB4B PE=1 SV=1
296	72	Q13813	308.99	36	33	8	20	4	10	2	153030000	3810000	43056000	2682600	17035000	551850	75	68	99	25	47	16	40	9	Carbamidomethylation; Deamidation (NQ); Oxidation (M); Formylation; Carboxylation (E); 9 more	284538	Spectrin alpha chain non-erythrocytic 1 OS=Homo sapiens OX=9606 GN=SPTAN1 PE=1 SV=3
47	37	Q13885	299.71	81	26	33	48	76	69	70				779320	976590	910550	72	1	23	64	95	120	105	135	Carbamidomethylation; Deamidation (NQ); Oxidation (M); Acetylation (N-term); Dehydration; 15 more	49907	Tubulin beta-2A chain OS=Homo sapiens OX=9606 GN=TUBB2A PE=1 SV=1
5	190	Q6S8J3	298.55	22	14	9	9	13	13	14	1817500						77	2	540	244	353	129	242	124	Carbamidomethylation; Deamidation (NQ); Oxidation (M); Acetylation (N-term); Carbamylation; 44 more	121363	POTE ankyrin domain family member E OS=Homo sapiens OX=9606 GN=POTEE PE=2 SV=3
48	39	Q9BVA1	297.84	87	31	33	48	72	65	70						0	72	1	24	64	95	119	104	134	Carbamidomethylation; Deamidation (NQ); Oxidation (M); Acetylation (N-term); Dehydration; 15 more	49953	Tubulin beta-2B chain OS=Homo sapiens OX=9606 GN=TUBB2B PE=1 SV=1
94	48	Q6PEY2	297.03	61	32	34	49	53	49	54			0				55	1	22	33	66	86	86	103	Carbamidomethylation; Deamidation (NQ); Oxidation (M); Amidation; Dehydration; 17 more	49859	Tubulin alpha-3E chain OS=Homo sapiens OX=9606 GN=TUBA3E PE=1 SV=2
86	68	P13647	285.43	64	15	46	28	51	48	58	563230	2658400	1514300	33492000	21221000	44927000	72	14	10	110	33	72	80	106	Carbamidomethylation; Deamidation (NQ); Oxidation (M); Acetylation (K); Acetylation (N-term); 19 more	62378	Keratin type II cytoskeletal 5 OS=Homo sapiens OX=9606 GN=KRT5 PE=1 SV=3
414	50	P22314	284.41	42	0	5	20	40	29	36		686400	24828000	63978000	25964000	39873000	50	46	2	15	26	59	37	42	Carbamidomethylation; Deamidation (NQ); Oxidation (M); Formylation; Methylation(KR); 4 more	117849	Ubiquitin-like modifier-activating enzyme 1 OS=Homo sapiens OX=9606 GN=UBA1 PE=1 SV=3
87	94	Q9NY65	283.8	55	24	27	39	47	40	48		60765		782790		970600	49	3	13	45	50	95	92	115	Carbamidomethylation; Deamidation (NQ); Oxidation (M); Biotinylation; Dehydration; 16 more	50094	Tubulin alpha-8 chain OS=Homo sapiens OX=9606 GN=TUBA8 PE=1 SV=1
49	51	P04350	283.32	79	45	32	49	68	61	67		1263900	239390	1704200	1189200	1296100	63	3	24	77	97	105	109	125	Carbamidomethylation; Deamidation (NQ); Oxidation (M); Acetylation (N-term); Dehydration; 13 more	49586	Tubulin beta-4A chain OS=Homo sapiens OX=9606 GN=TUBB4A PE=1 SV=2
75	75	P14618	281.08	74	4	47	43	65	70	67		5121100	15249000	115320000	105880000	88651000	66	42	11	46	47	112	118	100	Carbamidomethylation; Deamidation (NQ); Oxidation (M); Dehydration; Formylation; 8 more	57937	Pyruvate kinase PKM OS=Homo sapiens OX=9606 GN=PKM PE=1 SV=4
148	128	Q15149	281.04	18	9	3	8	8	5	3	27033000	563920	8529100	4803600	2823500	1104800	108	51	56	25	49	83	72	45	Carbamidomethylation; Deamidation (NQ); Acetylation (N-term); Dehydration; Methylation(KR); 7 more	531796	Plectin OS=Homo sapiens OX=9606 GN=PLEC PE=1 SV=3
111	82	P02538	279.47	60	9	36	22	50	57	57				2151100	6950400	1076100	67	3	7	87	34	59	88	99	Carbamidomethylation; Deamidation (NQ); Oxidation (M); Acetylation (Protein N-term); Acetylation (K); 18 more	60045	Keratin type II cytoskeletal 6A OS=Homo sapiens OX=9606 GN=KRT6A PE=1 SV=3
184	66	P08779	278.65	72	7	37	21	53	66	68		2793600	1904600	11616000	38340000	32680000	62	19	5	71	16	46	59	69	Carbamidomethylation; Deamidation (NQ); Oxidation (M); Biotinylation; Dehydration; 3 more	51268	Keratin type I cytoskeletal 16 OS=Homo sapiens OX=9606 GN=KRT16 PE=1 SV=4
206	57	P02533	278.63	74	6	43	23	62	62	66		808420	1590700	23412000	15168000	26621000	64	10	3	56	15	52	55	74	Carbamidomethylation; Deamidation (NQ); Oxidation (M); Dehydration; Formylation; 4 more	51562	Keratin type I cytoskeletal 14 OS=Homo sapiens OX=9606 GN=KRT14 PE=1 SV=4
106	89	P04259	277.35	61	11	31	20	45	55	56				222160	2152500	380140	73	3	8	69	32	65	93	112	Carbamidomethylation; Deamidation (NQ); Oxidation (M); Acetylation (Protein N-term); Acetylation (K); 22 more	60067	Keratin type II cytoskeletal 6B OS=Homo sapiens OX=9606 GN=KRT6B PE=1 SV=5
393	123	Q01082	275.34	36	31	7	19	1	5	2	71028000	844500	16908000	0	1073200	0	76	52	77	23	37	18	32	7	Carbamidomethylation; Deamidation (NQ); Oxidation (M); Acetylation (Protein N-term); Acetylation (N-term); 6 more	274608	Spectrin beta chain non-erythrocytic 1 OS=Homo sapiens OX=9606 GN=SPTBN1 PE=1 SV=2
445	62	O75083	271.75	51	1	10	17	44	43	45		724820	14878000	101940000	91536000	107210000	44	38	5	11	17	39	39	45	Deamidation (NQ); Dehydration; Hydroxymethyl; Deoxy; Phospho-propargylamine	66194	WD repeat-containing protein 1 OS=Homo sapiens OX=9606 GN=WDR1 PE=1 SV=4
196	93	P68104	271.72	69	29	42	38	60	65	61	1890400	7360100	15064000	36185000	87521000	54539000	40	19	14	62	27	49	57	53	Carbamidomethylation; Deamidation (NQ); Oxidation (M); Acetylation (N-term); Carbamylation; 13 more	50141	Elongation factor 1-alpha 1 OS=Homo sapiens OX=9606 GN=EEF1A1 PE=1 SV=1
90	67	Q13509	271.59	67	25	33	41	54	52	53	406530	353940	1849000	4360200	1113800	1007900	50	6	19	51	70	86	97	96	Carbamidomethylation; Deamidation (NQ); Oxidation (M); Formylation; Oxidation (HW); 12 more	50433	Tubulin beta-3 chain OS=Homo sapiens OX=9606 GN=TUBB3 PE=1 SV=2
250	41	P07900	270.41	45	7	26	18	35	30	40	3539400	6991500	10480000	42241000	17717000	40143000	45	22	5	52	19	51	45	53	Deamidation (NQ); Oxidation (M); Acetylation (K); 2-amino-3-oxo-butanoic_acid; Dihydroxy	84660	Heat shock protein HSP 90-alpha OS=Homo sapiens OX=9606 GN=HSP90AA1 PE=1 SV=5
159	100	P35580	268.75	34	28	6	14	6	12	6	17335000	594210	10350000	1479500	5209400	1621400	77	27	76	20	37	41	80	38	Carbamidomethylation; Deamidation (NQ); Oxidation (M); Acetylation (N-term); Carbamylation; 11 more	228997	Myosin-10 OS=Homo sapiens OX=9606 GN=MYH10 PE=1 SV=3
10	98	P68133	268.73	75	45	35	57	58	69	51	8158900		2522800				80	1	316	139	230	134	187	117	Carbamidomethylation; Deamidation (NQ); Oxidation (M); Acetylation (N-term); Carbamylation; 36 more	42051	Actin alpha skeletal muscle OS=Homo sapiens OX=9606 GN=ACTA1 PE=1 SV=1
555	79	Q15063	268.61	40	4	1	24	11	40	12			7688700	94685	34043000	77597	51	8	6	3	33	10	67	10	Carbamidomethylation; Deamidation (NQ); Oxidation (M); Methylation(others); Michael addition with methylamine	93314	Periostin OS=Homo sapiens OX=9606 GN=POSTN PE=1 SV=2
82	113	Q9H4B7	267.94	49	7	17	34	41	37	44			2161900	3452000	3896000	2901600	50	7	6	26	90	91	94	107	Carbamidomethylation; Deamidation (NQ); Oxidation (M); Amidation; Dehydration; 13 more	50327	Tubulin beta-1 chain OS=Homo sapiens OX=9606 GN=TUBB1 PE=1 SV=1
405	56	P00558	266.92	78	3	26	29	65	50	52	461250	3902400	24352000	93703000	44628000	84635000	42	32	1	23	20	46	38	38	Carbamidomethylation; Deamidation (NQ); Oxidation (M); Acetylation (Protein N-term); Pyro-glu from E; 6 more	44615	Phosphoglycerate kinase 1 OS=Homo sapiens OX=9606 GN=PGK1 PE=1 SV=3
234	54	P08238	263.47	44	7	29	19	39	36	39	2864900	4795500	6970800	26959000	18936000	23111000	44	17	6	60	16	52	53	48	Deamidation (NQ); Oxidation (M); Acetylation (K); Formylation; Phosphorylation (STY); 3 more	83264	Heat shock protein HSP 90-beta OS=Homo sapiens OX=9606 GN=HSP90AB1 PE=1 SV=4
222	70	P11142	263.25	54	16	25	27	46	38	45	6014700	3823000	10374000	53631000	31707000	31841000	43	21	7	50	23	67	65	58	Carbamidomethylation; Deamidation (NQ); Oxidation (M); Biotinylation; Carbamylation; 7 more	70898	Heat shock cognate 71 kDa protein OS=Homo sapiens OX=9606 GN=HSPA8 PE=1 SV=1
33	107	P62736	262.75	78	47	35	47	65	66	54	0	138890		0			80	1	121	83	97	98	112	93	Carbamidomethylation; Deamidation (NQ); Oxidation (M); Acetylation (N-term); Carbamylation; 30 more	42009	Actin aortic smooth muscle OS=Homo sapiens OX=9606 GN=ACTA2 PE=1 SV=1
131	101	P04406	261.59	72	18	50	47	67	55	60	6711100	31901000	51349000	301060000	189650000	200690000	34	31	6	78	34	82	66	69	Deamidation (NQ); Oxidation (M); Acetylation (N-term); Dehydration; Dimethylation(KR); 15 more	36053	Glyceraldehyde-3-phosphate dehydrogenase OS=Homo sapiens OX=9606 GN=GAPDH PE=1 SV=3
386	61	Q9NZN3	256.44	61	7	9	21	61	43	53			300040	15709000	14001000	26591000	38	12	4	9	17	47	40	53	Deamidation (NQ); Oxidation (M); Methylation(KR); Carboxymethyl (KW X@N-term); Beta-methylthiolation (ND); 2 more	60887	EH domain-containing protein 3 OS=Homo sapiens OX=9606 GN=EHD3 PE=1 SV=2
110	120	P02768	255.85	49	7	19	13	37	27	24	1589300	634110	693970	18438000	3077300	912400	63	28	5	90	34	85	90	86	Carbamidomethylation; Deamidation (NQ); Oxidation (M); Acetylation (K); Acetylation (N-term); 21 more	69367	Albumin OS=Homo sapiens OX=9606 GN=ALB PE=1 SV=2
124	97	Q9BUF5	254.59	68	24	13	39	58	49	49	0		1460500	2158000	1482200	4376800	48	9	15	38	68	77	86	81	Carbamidomethylation; Deamidation (NQ); Oxidation (M); Carbamylation; Formylation; 9 more	49857	Tubulin beta-6 chain OS=Homo sapiens OX=9606 GN=TUBB6 PE=1 SV=1
299	103	P12814	252.49	57	31	20	27	37	32	43	28229000	1086000	14186000	12874000	9285000	8652500	54	23	34	40	24	38	31	38	Carbamidomethylation; Deamidation (NQ); Oxidation (M); Dimethylation(KR); Formylation; 5 more	103058	Alpha-actinin-1 OS=Homo sapiens OX=9606 GN=ACTN1 PE=1 SV=2
311	71	Q13418	249.14	52	3	10	25	46	46	48	409500	314400	64681000	149920000	115800000	120870000	35	33	1	5	30	58	51	55	Carbamidomethylation; Deamidation (NQ); Oxidation (M); Acetylation (Protein N-term); N-Succinimidyl-2-morpholine acetate; 3 more	51419	Integrin-linked protein kinase OS=Homo sapiens OX=9606 GN=ILK PE=1 SV=2
318	114	P15924	246.15	22	3	9	7	12	10	17	2723000	3595600	8953100	18048000	10228000	19471000	61	56	10	41	23	41	29	52	Deamidation (NQ); Oxidation (M); Pyro-glu from Q	331774	Desmoplakin OS=Homo sapiens OX=9606 GN=DSP PE=1 SV=3
262	162	P19823	245.46	28	3	11	13	18	21	23	15290000	23988000	159690000	210570000	427800000	255170000	45	33	4	42	43	43	48	39	Deamidation (NQ); Oxidation (M); Acetylation (N-term); Dehydration; Formylation; 11 more	106463	Inter-alpha-trypsin inhibitor heavy chain H2 OS=Homo sapiens OX=9606 GN=ITIH2 PE=1 SV=2
280	112	O43707	244.89	62	39	26	26	26	25	31	23406000	1401600	5982900	2609500	2449700	3245900	60	28	47	45	27	34	29	28	Carbamidomethylation; Deamidation (NQ); Oxidation (M); Formylation; Carbamidomethylation (DHKE X@N-term); 2-amino-3-oxo-butanoic_acid	104854	Alpha-actinin-4 OS=Homo sapiens OX=9606 GN=ACTN4 PE=1 SV=2
509	73	P0DMV9	244.27	46	3	12	15	34	38	41	74670	322830	2672800	14005000	11618000	17100000	34	15	2	17	13	37	33	38	Deamidation (NQ); Oxidation (M); Dehydration; Pyro-glu from Q; Phosphorylation to pyridyl thiol; Ethylation	70052	Heat shock 70 kDa protein 1B OS=Homo sapiens OX=9606 GN=HSPA1B PE=1 SV=1
509	74	P0DMV8	244.27	46	3	12	15	34	38	41	74670	322830	2672800	14005000	11618000	17100000	34	15	2	17	13	37	33	38	Deamidation (NQ); Oxidation (M); Dehydration; Pyro-glu from Q; Phosphorylation to pyridyl thiol; Ethylation	70052	Heat shock 70 kDa protein 1A OS=Homo sapiens OX=9606 GN=HSPA1A PE=1 SV=1
98	227	P20742	243.63	18	3	6	8	9	11	12		83971	589800	8150900	9090100	3815900	60	5	10	62	51	76	106	85	Carbamidomethylation; Deamidation (NQ); Oxidation (M); Dehydration; Formylation; 11 more	163862	Pregnancy zone protein OS=Homo sapiens OX=9606 GN=PZP PE=1 SV=4
38	305	P04004	242.19	14	5	8	10	12	13	11						0	46	1	5	44	106	175	143	160	Carbamidomethylation; Deamidation (NQ); Acetylation (N-term); Dehydration; Formylation; 25 more	54306	Vitronectin OS=Homo sapiens OX=9606 GN=VTN PE=1 SV=1
387	91	P13639	240.83	38	4	7	16	33	23	31	830030	989140	10086000	30371000	11947000	14170000	37	28	4	26	16	48	33	43	Deamidation (NQ); Oxidation (M); Methylation(others); 3-sulfanylpropanoyl; Phosphorylation to amine thiol	95338	Elongation factor 2 OS=Homo sapiens OX=9606 GN=EEF2 PE=1 SV=4
383	134	Q05639	238.07	49	14	29	28	42	38	47		326450	2734700	5448900	3433000	592680	26	5	11	48	20	32	33	39	Carbamidomethylation; Deamidation (NQ); Oxidation (M); Acetylation (N-term); Dehydration; 10 more	50470	Elongation factor 1-alpha 2 OS=Homo sapiens OX=9606 GN=EEF1A2 PE=1 SV=1
327	86	P14923	237.27	40	17	19	21	30	26	34	21990000	4646500	16190000	17211000	10759000	18541000	37	22	22	30	28	38	43	31	Carbamidomethylation; Deamidation (NQ); Oxidation (M)	81745	Junction plakoglobin OS=Homo sapiens OX=9606 GN=JUP PE=1 SV=3
28	220	A5A3E0	236.18	20	13	8	8	11	10	12	41202000	3251300	3599800	4533100		0	45	3	245	97	158	55	122	48	Carbamidomethylation; Deamidation (NQ); Oxidation (M); Acetylation (N-term); Carbamylation; 20 more	121444	POTE ankyrin domain family member F OS=Homo sapiens OX=9606 GN=POTEF PE=1 SV=2
881	184	Q15555	235.97	56	1	1	10	39	36	54			5823500	39670000	19159000	56710000	28	21	1	1	9	24	23	29	Deamidation (NQ); Oxidation (M); Acetylation (N-term); Pyro-glu from Q	37031	Microtubule-associated protein RP/EB family member 2 OS=Homo sapiens OX=9606 GN=MAPRE2 PE=1 SV=1
375	130	Q86UX7	235.58	40	1	1	19	33	29	31			16248000	57983000	30151000	34932000	40	31	6	13	21	55	43	35	Deamidation (NQ); Oxidation (M); Methylation(others); Pyro-glu from Q; Oxidation or Hydroxylation; 4 more	75953	Fermitin family homolog 3 OS=Homo sapiens OX=9606 GN=FERMT3 PE=1 SV=1
582	131	P06737	234.52	36	0	1	10	29	25	24			1534100	12588000	5688800	9882600	45	20	0	4	12	42	35	32	Carbamidomethylation; Oxidation (M); Acetylation (Protein N-term); Methylation(KR); Methylation(others); 2 more	97149	Glycogen phosphorylase liver form OS=Homo sapiens OX=9606 GN=PYGL PE=1 SV=4
532	105	Q9H4M9	234.05	45	7	6	15	43	43	40				952570	454230	1059600	27	5	4	7	13	35	32	43	Deamidation (NQ); Oxidation (M); Formylation; Methylation(KR); Iminobiotinylation	60627	EH domain-containing protein 1 OS=Homo sapiens OX=9606 GN=EHD1 PE=1 SV=2
494	189	Q9Y4G6	233.45	9	1	2	5	6	7	7			24344	0	1508800	0	40	2	2	15	20	37	43	32	Carbamidomethylation; Deamidation (NQ); Oxidation (M); Dehydration; 4-hydroxynonenal (HNE); 9 more	271611	Talin-2 OS=Homo sapiens OX=9606 GN=TLN2 PE=1 SV=4
927	152	P20908	232.87	12	0	6	5	10	5	8		4634600	7006400	76295000	9041000	34410000	21	17	0	18	8	28	9	19	Deamidation (NQ); Oxidation (M); Dehydration; Methylation(KR); Pyro-glu from Q; 3 more	183559	Collagen alpha-1(V) chain OS=Homo sapiens OX=9606 GN=COL5A1 PE=1 SV=3
623	84	Q14112	232.68	25	1	7	9	19	14	15	368050	1546700	7066900	25168000	9860400	7188700	33	24	4	12	15	37	26	25	Carbamidomethylation; Deamidation (NQ); Oxidation (M); Methylation(KR); Deamidation (R); 2-amino-3-oxo-butanoic_acid	151254	Nidogen-2 OS=Homo sapiens OX=9606 GN=NID2 PE=1 SV=3
390	115	P06733	230.12	59	8	32	33	54	40	33	1951300	2140600	8464200	29062000	13038000	11071000	31	19	9	37	25	35	33	30	Deamidation (NQ); Oxidation (M); Methylation(KR); Methylation(others); Deoxy	47169	Alpha-enolase OS=Homo sapiens OX=9606 GN=ENO1 PE=1 SV=2
408	135	Q04695	229.83	48	2	22	5	31	34	46		54363		6270400	685120	7314700	47	5	1	32	5	35	48	45	Deamidation (NQ); Dimethylation(KR); Formylation; 4-hydroxynonenal (HNE)	48106	Keratin type I cytoskeletal 17 OS=Homo sapiens OX=9606 GN=KRT17 PE=1 SV=2
189	158	P23142	227.79	25	7	13	15	15	19	23	83336	2981500	1376000	3108900	2947500	1646100	29	4	10	60	53	47	63	58	Carbamidomethylation; Deamidation (NQ); Oxidation (M); Dehydration; Formylation; 6 more	77214	Fibulin-1 OS=Homo sapiens OX=9606 GN=FBLN1 PE=1 SV=4
258	226	Q562R1	227.25	74	48	27	38	46	47	23	2623800	2585100	1412800	298290	2605900		47	11	31	23	29	51	50	45	Carbamidomethylation; Deamidation (NQ); Oxidation (M); Carbamylation; Dehydration; 14 more	42003	Beta-actin-like protein 2 OS=Homo sapiens OX=9606 GN=ACTBL2 PE=1 SV=2
332	258	P01008	226.46	31	2	12	22	29	26	25		23594	262370	0	386820	604560	38	2	1	20	23	55	45	48	Deamidation (NQ); Oxidation (M); Amidation; Biotinylation; Dehydration; 5 more	52602	Antithrombin-III OS=Homo sapiens OX=9606 GN=SERPINC1 PE=1 SV=1
41	237	P0CG38	225.61	19	12	6	6	7	11	9	836390	3365500			6222000		42	1	225	86	147	44	107	33	Carbamidomethylation; Deamidation (NQ); Oxidation (M); Acetylation (N-term); Carbamylation; 19 more	121282	POTE ankyrin domain family member I OS=Homo sapiens OX=9606 GN=POTEI PE=3 SV=1
369	217	O95678	223.8	24	6	13	9	18	21	19					0		31	1	4	39	16	26	42	52	Carbamidomethylation; Deamidation (NQ); Oxidation (M); Acetylation (K); Acetylation (N-term); 7 more	59560	Keratin type II cytoskeletal 75 OS=Homo sapiens OX=9606 GN=KRT75 PE=1 SV=2
741	80	P78371	223.57	51	6	14	28	44	33	40	923000	746620	11753000	30415000	14872000	11485000	27	24	4	10	16	40	20	22	Deamidation (NQ); Oxidation (M); Acetylation (Protein N-term); Carbamylation; Deamidation followed by a methylation	57488	T-complex protein 1 subunit beta OS=Homo sapiens OX=9606 GN=CCT2 PE=1 SV=4
407	212	P01024	222.5	14	2	5	5	9	9	11		571280		409320		1933700	42	3	20	35	17	29	36	29	Carbamidomethylation; Deamidation (NQ); Oxidation (M); Dehydration; Methylation(KR); 4 more	187147	Complement C3 OS=Homo sapiens OX=9606 GN=C3 PE=1 SV=2
628	127	P23526	222.06	41	4	16	21	33	37	38	512830	957320	29187000	110620000	88602000	114540000	26	23	3	14	13	32	27	29	Carbamidomethylation; Deamidation (NQ); Oxidation (M); Acetylation (Protein N-term); Methylation(others); 2 more	47716	Adenosylhomocysteinase OS=Homo sapiens OX=9606 GN=AHCY PE=1 SV=4
267	176	P01023	221.87	15	3	5	8	11	10	12		2399400	38405	444140	2212700	2810900	37	4	6	28	36	60	50	46	Carbamidomethylation; Deamidation (NQ); Oxidation (M); Dehydration; Formylation; 11 more	163290	Alpha-2-macroglobulin OS=Homo sapiens OX=9606 GN=A2M PE=1 SV=3
294	142	P08670	220.78	52	35	27	31	28	30	35	200330000	7055800	69893000	22272000	45441000	10354000	34	24	60	30	46	16	36	18	Carbamidomethylation; Deamidation (NQ); Oxidation (M); Acetylation (N-term); Biotinylation; 7 more	53652	Vimentin OS=Homo sapiens OX=9606 GN=VIM PE=1 SV=4
198	192	Q3ZCM7	220.27	39	13	19	17	27	28	25		392800		998590	69509	977670	31	3	11	39	51	54	59	62	Carbamidomethylation; Deamidation (NQ); Oxidation (M); Dehydration; Formylation; 8 more	49776	Tubulin beta-8 chain OS=Homo sapiens OX=9606 GN=TUBB8 PE=1 SV=2
36	271	Q9BYX7	219.8	49	28	18	28	21	30	25	3114200	129630	1974100		635100	0	35	5	222	90	155	47	113	39	Carbamidomethylation; Deamidation (NQ); Oxidation (M); Acetylation (N-term); Carbamylation; 20 more	42016	Putative beta-actin-like protein 3 OS=Homo sapiens OX=9606 GN=POTEKP PE=5 SV=1
647	129	P10909	219.26	41	2	28	11	34	26	39	210140	15261000	3410100	46342000	9448500	39955000	29	25	1	41	7	23	14	29	Carbamidomethylation; Deamidation (NQ); Oxidation (M)	52495	Clusterin OS=Homo sapiens OX=9606 GN=CLU PE=1 SV=1
457	168	P00966	218.82	53	0	8	18	43	42	45		481950	8921100	41409000	32234000	23674000	30	20	0	7	11	50	45	39	Carbamidomethylation; Deamidation (NQ); Oxidation (M); Methylation(others); Pyro-glu from Q; Deamidation followed by a methylation	46530	Argininosuccinate synthase OS=Homo sapiens OX=9606 GN=ASS1 PE=1 SV=2
602	139	O75369	217.04	15	2	3	6	12	5	6	158560	123150	1123000	5707100	684250	755910	48	24	3	15	17	43	21	24	Carbamidomethylation; Deamidation (NQ); Oxidation (M); Carbamylation; Formylation; 2 more	278162	Filamin-B OS=Homo sapiens OX=9606 GN=FLNB PE=1 SV=2
870	95	Q14974	216.84	27	2	9	11	19	22	23	166750	688730	7866500	31206000	13860000	17016000	23	21	1	7	11	26	19	23	Oxidation (M); Acetylation (Protein N-term); Carbamidomethylation (DHKE X@N-term)	97170	Importin subunit beta-1 OS=Homo sapiens OX=9606 GN=KPNB1 PE=1 SV=2
786	167	P61978	216.27	41	12	25	18	39	29	35	1592100	2439900	10540000	14738000	13474000	10150000	23	17	6	22	7	25	22	15	Deamidation (NQ); Oxidation (M); Acetylation (Protein N-term)	50976	Heterogeneous nuclear ribonucleoprotein K OS=Homo sapiens OX=9606 GN=HNRNPK PE=1 SV=1
337	154	P05787	215.83	52	17	23	7	28	18	26	663220	1318400	392250	3915300	1250500	1250200	42	11	7	54	19	34	36	42	Deamidation (NQ); Oxidation (M); Acetylation (K); Acetylation (N-term); Dehydration; 6 more	53704	Keratin type II cytoskeletal 8 OS=Homo sapiens OX=9606 GN=KRT8 PE=1 SV=7
708	102	Q02413	214.2	25	2	13	15	18	13	20	1301700	3422900	5917300	11779000	14078000	22308000	21	19	2	31	14	23	15	23	Deamidation (NQ); Oxidation (M); Methylation(KR); 2-amino-3-oxo-butanoic_acid	113748	Desmoglein-1 OS=Homo sapiens OX=9606 GN=DSG1 PE=1 SV=2
58	233	P0CG39	212.58	18	11	5	6	8	10	10	5227800	5121500	477430	2074400	4269600	0	34	1	225	64	131	39	88	21	Carbamidomethylation; Deamidation (NQ); Oxidation (M); Acetylation (N-term); Carbamylation; 16 more	117390	POTE ankyrin domain family member J OS=Homo sapiens OX=9606 GN=POTEJ PE=3 SV=1
776	216	P06396	211.17	27	7	7	13	18	19	18			343590	407260	0	519770	23	3	8	18	16	16	19	20	Deamidation (NQ); Pyro-glu from Q; Thiophosphorylation	85697	Gelsolin OS=Homo sapiens OX=9606 GN=GSN PE=1 SV=1
965	111	Q16555	210.91	47	1	1	5	34	24	39		79074	450970	18331000	4320000	14509000	26	15	2	1	3	22	21	31	Oxidation (M); Deoxy	62294	Dihydropyrimidinase-related protein 2 OS=Homo sapiens OX=9606 GN=DPYSL2 PE=1 SV=1
754	317	P00488	210.18	25	2	6	10	17	18	20	239670	1649300	91009000	135880000	112970000	82257000	26	21	1	8	21	20	23	27	Carbamidomethylation; Deamidation (NQ); Oxidation (M); Methylation(KR); Methylation(others); 5 more	83268	Coagulation factor XIII A chain OS=Homo sapiens OX=9606 GN=F13A1 PE=1 SV=5
648	183	P54652	210.09	23	3	9	10	19	20	18			74262	89189	222920	0	21	2	2	25	12	29	23	24	Carbamidomethylation; Deamidation (NQ); Acetylation (Protein N-term); Biotinylation; Formylation; Iminobiotinylation	70021	Heat shock-related 70 kDa protein 2 OS=Homo sapiens OX=9606 GN=HSPA2 PE=1 SV=1
1991	280	O00159	209.2	19	14	2	8	5	10	3	14026000	266990	5086800	859740	4354700	778870	18	14	13	2	6	6	10	3	Carbamidomethylation; Oxidation or Hydroxylation	121682	Unconventional myosin-Ic OS=Homo sapiens OX=9606 GN=MYO1C PE=1 SV=4
344	153	P40227	207.52	44	1	17	26	36	25	32		370360	3301900	7004500	4200000	3979100	37	14	4	24	27	37	46	50	Oxidation (M); Deoxy	58024	T-complex protein 1 subunit zeta OS=Homo sapiens OX=9606 GN=CCT6A PE=1 SV=3
790	122	P30153	207.13	43	1	7	11	36	16	35		410550	1335900	10131000	3012000	9838100	25	15	1	10	10	26	18	30	Deamidation (NQ); Oxidation (M); Acetylation (Protein N-term)	65309	Serine/threonine-protein phosphatase 2A 65 kDa regulatory subunit A alpha isoform OS=Homo sapiens OX=9606 GN=PPP2R1A PE=1 SV=4
1210	116	Q00610	205.91	15	1	1	6	14	7	8	89080	25512	1651300	5444400	1422400	2944500	25	15	2	1	12	23	14	11	Deamidation (NQ); Oxidation (M)	191613	Clathrin heavy chain 1 OS=Homo sapiens OX=9606 GN=CLTC PE=1 SV=5
783	104	P60842	205.76	59	10	26	26	53	32	36	95697	1219000	1288600	12621000	2028500	5385700	23	9	2	22	9	30	15	18	Carbamidomethylation; Deamidation (NQ); Oxidation (M)	46154	Eukaryotic initiation factor 4A-I OS=Homo sapiens OX=9606 GN=EIF4A1 PE=1 SV=1
973	143	O75891	205.5	26	0	0	9	20	15	18			4658300	23414000	8861400	8394400	27	17	0	3	10	25	19	21	Deamidation (NQ); Oxidation (M); Amidation; Formylation	98829	Cytosolic 10-formyltetrahydrofolate dehydrogenase OS=Homo sapiens OX=9606 GN=ALDH1L1 PE=1 SV=2
743	156	P12259	205.13	10	1	1	4	6	6	5				0			30	1	3	11	13	31	25	19	Carbamidomethylation; Deamidation (NQ); Oxidation (M); Acetylation (N-term); Pyro-glu from Q	251701	Coagulation factor V OS=Homo sapiens OX=9606 GN=F5 PE=1 SV=4
975	344	P06858	204.2	26	1	14	4	21	15	20		861730	144780	11869000	2979800	7972400	19	12	14	18	1	14	15	16	Deamidation (NQ); Iminobiotinylation	53163	Lipoprotein lipase OS=Homo sapiens OX=9606 GN=LPL PE=1 SV=1
1251	210	Q9ULV4	203.86	24	3	7	20	22	22	24	1189900	1026700	23586000	27192000	12650000	9537500	15	13	1	11	13	13	11	13	Deamidation (NQ); Pyro-glu from Q	53249	Coronin-1C OS=Homo sapiens OX=9606 GN=CORO1C PE=1 SV=1
1816	294	P52209	202.67	27	0	1	10	24	27	20			6519600	19875000	15708000	17034000	17	15	0	1	4	12	15	12	Oxidation (M); Carbamylation; Carbamidomethylation (DHKE X@N-term); Propionamide (K X@N-term)	53140	6-phosphogluconate dehydrogenase decarboxylating OS=Homo sapiens OX=9606 GN=PGD PE=1 SV=3
1012	172	P36871	202.17	46	0	2	23	38	21	40		29864	5166800	17462000	5023600	8388500	23	21	0	2	14	24	15	22	Deamidation (NQ); Oxidation (M); Acetylation (N-term); Methylation(KR); Methylation(others); 4 more	61449	Phosphoglucomutase-1 OS=Homo sapiens OX=9606 GN=PGM1 PE=1 SV=3
552	364	P69905	201.49	46	6	26	37	35	33	37			779830				23	1	4	33	15	29	24	30	Oxidation (M); Biotinylation; Dehydration; Formylation; Sulphone; 2 more	15258	Hemoglobin subunit alpha OS=Homo sapiens OX=9606 GN=HBA2 PE=1 SV=2
936	125	P17987	201.35	38	3	16	24	30	30	20	156230	1721500	6182800	10990000	7356500	4204600	20	15	3	26	15	21	16	11	Deamidation (NQ); Oxidation (M); Acetylation (Protein N-term)	60344	T-complex protein 1 subunit alpha OS=Homo sapiens OX=9606 GN=TCP1 PE=1 SV=1
1421	132	P55786	199.73	27	1	0	11	17	13	20	150670		3455200	7390200	2344000	4313100	23	19	1	1	10	19	11	13	Deamidation (NQ)	103276	Puromycin-sensitive aminopeptidase OS=Homo sapiens OX=9606 GN=NPEPPS PE=1 SV=2
1531	146	P38606	198.73	35	0	0	7	30	21	31			492080	11080000	5780100	10426000	19	17	0	0	4	21	10	16	Deamidation (NQ); Oxidation (M); Acetylation (Protein N-term); Methylation(KR); Deoxy	68304	V-type proton ATPase catalytic subunit A OS=Homo sapiens OX=9606 GN=ATP6V1A PE=1 SV=2
894	138	P31948	198.69	36	2	6	8	29	22	32	280680	573930	2502700	17114000	11609000	16523000	26	22	2	9	8	23	18	25	Deamidation (NQ); Oxidation (M); Acetylation (Protein N-term); Deoxy	62639	Stress-induced-phosphoprotein 1 OS=Homo sapiens OX=9606 GN=STIP1 PE=1 SV=1
392	268	Q01546	198.35	16	5	8	7	11	11	16						0	26	1	4	43	18	27	36	44	Carbamidomethylation; Deamidation (NQ); Oxidation (M); Acetylation (K); Acetylation (N-term); 8 more	65841	Keratin type II cytoskeletal 2 oral OS=Homo sapiens OX=9606 GN=KRT76 PE=1 SV=2
840	412	P00734	198.25	17	2	2	5	16	11	11			0	260910	816380	0	16	3	3	8	11	22	21	27	Carbamidomethylation; Deamidation (NQ); Oxidation (M); Acetylation (N-term); Dehydration; 4 more	70037	Prothrombin OS=Homo sapiens OX=9606 GN=F2 PE=1 SV=2
680	161	Q02388	197.97	13	2	6	2	9	1	2	441200	1583000	771300	3366300		229380	38	21	7	31	8	32	20	14	Deamidation (NQ); Oxidation (M)	295216	Collagen alpha-1(VII) chain OS=Homo sapiens OX=9606 GN=COL7A1 PE=1 SV=2
814	194	O15067	197.58	14	0	1	8	8	9	10		102210	7420000	7981300	7498100	8583000	23	16	1	7	12	21	28	24	Carbamidomethylation; Oxidation (M); Methylation(others); Pyridylacetyl; O-Isopropylmethylphosphonylation	144734	Phosphoribosylformylglycinamidine synthase OS=Homo sapiens OX=9606 GN=PFAS PE=1 SV=4
898	149	P34931	197.35	29	2	11	11	26	20	26				2633500		1227400	17	1	1	13	9	24	19	19	Deamidation (NQ); Oxidation (M); Biotinylation; Dehydration; Methylation(KR); 2 more	70375	Heat shock 70 kDa protein 1-like OS=Homo sapiens OX=9606 GN=HSPA1L PE=1 SV=2
1244	244	Q06033	196.15	15	1	6	7	11	9	11						0	20	1	2	7	12	15	13	13	Oxidation (M); Oxidation or Hydroxylation	99849	Inter-alpha-trypsin inhibitor heavy chain H3 OS=Homo sapiens OX=9606 GN=ITIH3 PE=1 SV=2
801	256	P23381	195.7	32	0	6	14	25	26	27		58071	5993300	9241300	20223000	16983000	20	10	0	4	10	26	34	20	Deamidation (NQ); Oxidation (M); Carboxymethyl (KW X@N-term); 2-amino-3-oxo-butanoic_acid; Deoxy	53165	Tryptophan--tRNA ligase cytoplasmic OS=Homo sapiens OX=9606 GN=WARS1 PE=1 SV=2
848	198	P14543	195.23	16	0	1	8	13	14	15		593770	22660000	49055000	60277000	53557000	24	18	0	4	12	22	22	29	Deamidation (NQ); Oxidation (M); Formylation; Carboxylation (E); 4-hydroxynonenal (HNE); 6 more	136377	Nidogen-1 OS=Homo sapiens OX=9606 GN=NID1 PE=1 SV=3
1024	157	P11021	194.04	39	7	21	11	11	29	19	1248000	3180200	887440	1390800	5844000	1787000	23	17	2	29	6	9	16	13	Carbamidomethylation; Deamidation (NQ); Oxidation (M); Biotinylation; Deoxy	72333	Endoplasmic reticulum chaperone BiP OS=Homo sapiens OX=9606 GN=HSPA5 PE=1 SV=2
1125	187	P52597	193.49	49	20	13	23	14	34	25	7226900	712620	2590300	3438800	7720100	3115300	19	11	5	12	8	10	19	14	Carbamidomethylation; Deamidation (NQ); Oxidation (M); Acetylation (Protein N-term); Carbamidomethylation (DHKE X@N-term); Carboxymethyl (KW X@N-term)	45672	Heterogeneous nuclear ribonucleoprotein F OS=Homo sapiens OX=9606 GN=HNRNPF PE=1 SV=3
1088	151	P11940	192.87	29	18	17	19	12	17	12	3097000	214570	940410	0	590790	171550	20	4	10	19	11	10	14	7	Carbamidomethylation; Formylation	70671	Polyadenylate-binding protein 1 OS=Homo sapiens OX=9606 GN=PABPC1 PE=1 SV=2
924	163	P49368	192.28	39	4	10	22	36	29	32	416670	747780	9384200	14373000	8175600	10636000	22	20	2	8	19	23	13	18	Oxidation (M); Acetylation (Protein N-term); Methylation(KR); 2 3-dihydro-2 2-dimethyl-7-benzofuranol N-methyl carbamate	60534	T-complex protein 1 subunit gamma OS=Homo sapiens OX=9606 GN=CCT3 PE=1 SV=4
946	141	P26641	191.6	37	8	17	21	27	27	30	1042700	3974600	7346900	20550000	14272000	14947000	18	17	4	18	9	17	18	15	Carbamidomethylation; Deamidation (NQ); Acetylation (Protein N-term)	50119	Elongation factor 1-gamma OS=Homo sapiens OX=9606 GN=EEF1G PE=1 SV=3
1060	180	Q96AE4	191.53	28	0	4	7	24	21	22		339300	1220000	5209700	3946100	3723500	25	15	0	11	6	21	18	16	Deamidation (NQ); Oxidation (M)	67560	Far upstream element-binding protein 1 OS=Homo sapiens OX=9606 GN=FUBP1 PE=1 SV=3
599	310	Q7Z794	190.53	23	2	8	9	15	13	15		87748	50866	475640	242460	141340	32	6	2	19	15	25	30	35	Deamidation (NQ); Formylation; Sodium adduct; Sulfation; Addition of DFDNB crosslinker; N-acetyl neuraminic acid	61901	Keratin type II cytoskeletal 1b OS=Homo sapiens OX=9606 GN=KRT77 PE=1 SV=3
935	195	O60506	190.15	28	4	4	11	22	22	17	152960		1748300	6498700	5995900	4506300	23	10	3	11	16	18	20	14	Deamidation (NQ); Oxidation (M); Carbamidomethylation (DHKE X@N-term)	69603	Heterogeneous nuclear ribonucleoprotein Q OS=Homo sapiens OX=9606 GN=SYNCRIP PE=1 SV=2
1807	352	Q9HBI1	189.85	28	0	0	8	21	18	25			606360	10540000	2909500	11756000	14	10	0	0	4	21	8	11	Pyro-glu from Q	41714	Beta-parvin OS=Homo sapiens OX=9606 GN=PARVB PE=1 SV=1
1258	296	O95834	189.79	22	1	1	18	17	14	16			7120000	12589000	5475800	6044400	18	12	1	5	12	16	13	16	Deamidation (NQ); Methylation(others)	70679	Echinoderm microtubule-associated protein-like 2 OS=Homo sapiens OX=9606 GN=EML2 PE=1 SV=1
977	246	P31146	189.75	32	0	7	12	26	25	23		120300	23337000	57157000	52924000	37575000	18	15	0	7	10	23	18	20	Carbamidomethylation; Oxidation (M); Dehydration; Carboxylation (E); Pyro-glu from Q; 2 more	51026	Coronin-1A OS=Homo sapiens OX=9606 GN=CORO1A PE=1 SV=4
1079	225	Q16181	189.52	34	2	7	13	24	24	30		32255	3973600	6041700	6812600	8319700	14	11	2	7	8	14	19	21	Deamidation (NQ); Oxidation (M)	50680	Septin-7 OS=Homo sapiens OX=9606 GN=SEPTIN7 PE=1 SV=2
710	175	P26639	189.49	30	1	4	15	20	19	11		116040	6859800	13123000	11268000	7112400	27	14	3	6	22	29	26	21	Carbamidomethylation; Deamidation (NQ); Oxidation (M); Amidation; Methylation(KR); 3 more	83435	Threonine--tRNA ligase 1 cytoplasmic OS=Homo sapiens OX=9606 GN=TARS1 PE=1 SV=3
517	658	O14639	189.42	23	14	1	4	4	6	5	6016300		130790				32	6	9	14	15	21	52	28	Carbamidomethylation; Deamidation (NQ); Methylation(KR); Methylation(others); Ammonia-loss (N)	87688	Actin-binding LIM protein 1 OS=Homo sapiens OX=9606 GN=ABLIM1 PE=1 SV=3
1094	177	O00429	189.29	28	3	0	16	19	17	16	58054		2870500	3472200	2560200	3924900	23	14	2	3	15	17	17	16	Deamidation (NQ); Oxidation (M); Acetylation (Protein N-term)	81877	Dynamin-1-like protein OS=Homo sapiens OX=9606 GN=DNM1L PE=1 SV=2
1164	239	P31939	188.22	31	0	5	14	22	18	24		133060	3996400	9226600	8145700	7707800	19	14	0	3	9	20	17	17	Deamidation (NQ); Oxidation (M); Methylation(others)	64616	Bifunctional purine biosynthesis protein ATIC OS=Homo sapiens OX=9606 GN=ATIC PE=1 SV=3
1095	171	P50991	188.2	29	5	11	20	27	24	23	330580	930820	7594800	21551000	9141800	8333100	16	12	4	10	13	23	17	13	Carbamidomethylation; Deamidation (NQ); Oxidation (M); Replacement of proton with ammonium ion	57924	T-complex protein 1 subunit delta OS=Homo sapiens OX=9606 GN=CCT4 PE=1 SV=4
880	144	Q99832	187.35	41	3	3	17	26	30	27	409450	0	4384500	8783400	5759400	263430000	22	15	3	4	16	22	20	21	Carbamidomethylation; Deamidation (NQ); Oxidation (M); Acetylation (Protein N-term); Pyro-glu from Q	59367	T-complex protein 1 subunit eta OS=Homo sapiens OX=9606 GN=CCT7 PE=1 SV=2
876	267	P34932	187.26	22	1	1	4	15	16	10			594550	1435600	750150	877350	28	8	4	5	5	35	27	11	Deamidation (NQ); Oxidation (M)	94331	Heat shock 70 kDa protein 4 OS=Homo sapiens OX=9606 GN=HSPA4 PE=1 SV=4
366	264	Q15019	186.96	41	4	10	17	39	34	33		146710	2154700	5846900	6052300	3671700	28	13	4	20	15	38	60	41	Deamidation (NQ)	41487	Septin-2 OS=Homo sapiens OX=9606 GN=SEPTIN2 PE=1 SV=1
827	182	P21399	186.33	21	0	0	11	16	10	14			2965100	6401000	1927600	2215300	21	12	4	1	16	34	19	17	Deamidation (NQ); Oxidation (M)	98399	Cytoplasmic aconitate hydratase OS=Homo sapiens OX=9606 GN=ACO1 PE=1 SV=3
792	287	P08727	185.63	30	7	11	11	13	21	16			49220		0		30	2	6	25	8	13	23	21	Deamidation (NQ); Oxidation (M); Dehydration; Formylation	44106	Keratin type I cytoskeletal 19 OS=Homo sapiens OX=9606 GN=KRT19 PE=1 SV=4
1134	290	P35749	185.49	8	4	3	5	2	7	2	0				0		20	2	10	8	9	13	18	9	Deamidation (NQ); Acetylation (N-term); Carbamylation; Dehydration; Phosphorylation (STY); 4 more	227337	Myosin-11 OS=Homo sapiens OX=9606 GN=MYH11 PE=1 SV=3
1659	160	Q13200	185.27	21	0	3	8	14	15	12		45965	2286900	6117300	2015700	3535200	16	14	0	2	11	12	12	11	Oxidation (M)	100200	26S proteasome non-ATPase regulatory subunit 2 OS=Homo sapiens OX=9606 GN=PSMD2 PE=1 SV=3
1297	159	P18206	183.98	24	0	2	5	11	21	15		256570	1046300	2409100	5112000	3990600	25	20	0	6	5	14	20	15	Deamidation (NQ); Oxidation (M)	123799	Vinculin OS=Homo sapiens OX=9606 GN=VCL PE=1 SV=4
1207	207	P11216	183.82	21	0	1	9	18	12	14			187830	3638500	1102400	5882800	21	7	0	4	10	24	11	15	Oxidation (M); Amidation; Methylation(KR)	96696	Glycogen phosphorylase brain form OS=Homo sapiens OX=9606 GN=PYGB PE=1 SV=5
1328	150	O60701	183.77	47	2	13	12	32	20	27	33654	258960	2251400	7547600	5633500	4842100	21	16	1	7	7	15	17	12	Carbamidomethylation; Oxidation (M)	55024	UDP-glucose 6-dehydrogenase OS=Homo sapiens OX=9606 GN=UGDH PE=1 SV=1
1205	164	Q14240	183.71	35	5	13	17	32	23	27			192430	2556500	0	2646000	16	3	1	14	5	18	12	14	Oxidation (M)	46402	Eukaryotic initiation factor 4A-II OS=Homo sapiens OX=9606 GN=EIF4A2 PE=1 SV=2
1493	200	Q9NQW7	183.55	27	0	4	10	24	19	25		102030	8690300	12428000	9143300	7629500	17	13	0	2	6	15	15	15	Deamidation (NQ); Pyro-glu from Q	69918	Xaa-Pro aminopeptidase 1 OS=Homo sapiens OX=9606 GN=XPNPEP1 PE=1 SV=3
1208	199	P50990	183.52	29	4	8	15	23	16	24	237040	941660	4370600	10119000	5223300	5664900	19	16	4	10	12	14	11	13	Oxidation (M); Acetylation (Protein N-term); Formylation; Pyro-glu from Q	59621	T-complex protein 1 subunit theta OS=Homo sapiens OX=9606 GN=CCT8 PE=1 SV=4
646	460	P30566	183.07	27	1	5	7	15	16	20		45152	1908500	6032800	2991800	7096800	25	8	1	9	7	27	42	29	Carbamidomethylation; Deamidation (NQ); Formylation; Phosphorylation (STY); Deoxy	54889	Adenylosuccinate lyase OS=Homo sapiens OX=9606 GN=ADSL PE=1 SV=2
34	687	Q07954	182.41	6	1	1	2	3	4	3			365080	199940	611190	285780	82	4	41	56	64	109	169	167	Carbamidomethylation	504610	Prolow-density lipoprotein receptor-related protein 1 OS=Homo sapiens OX=9606 GN=LRP1 PE=1 SV=2
1047	173	P10809	181.87	30	6	27	14	15	20	19	143180	5217500	1773900	926040	5817000	1653300	18	13	3	27	8	9	14	12	Deamidation (NQ); Oxidation (M)	61055	60 kDa heat shock protein mitochondrial OS=Homo sapiens OX=9606 GN=HSPD1 PE=1 SV=2
753	481	Q96KP4	181.59	31	1	3	23	27	22	24		73069	4874700	14399000	14923000	8629200	18	10	2	5	25	24	29	15	Oxidation (M); Methylation(KR); Sulphone; Carbamidomethylation (DHKE X@N-term); Pyrrolidone from Proline	52879	Cytosolic non-specific dipeptidase OS=Homo sapiens OX=9606 GN=CNDP2 PE=1 SV=2
523	283	Q8N1N4	180.51	20	6	9	6	15	18	16	329380	2047900	2352600	5335600	3103700	3643500	23	8	7	43	16	27	30	31	Carbamidomethylation; Deamidation (NQ); Dehydration; Formylation; Carbamidomethylation (DHKE X@N-term); 2 more	56866	Keratin type II cytoskeletal 78 OS=Homo sapiens OX=9606 GN=KRT78 PE=1 SV=2
1113	174	P48643	180.31	45	3	10	13	30	25	31	0	755020	6548900	24360000	11700000	10953000	19	14	1	8	8	19	16	17	Carbamidomethylation; Deamidation (NQ); Oxidation (M)	59671	T-complex protein 1 subunit epsilon OS=Homo sapiens OX=9606 GN=CCT5 PE=1 SV=1
571	179	Q92945	180.26	21	2	5	8	21	14	17	100500	988530	3794300	10674000	7342800	4315800	22	10	2	29	7	30	24	34	Deamidation (NQ); Oxidation (M)	73115	Far upstream element-binding protein 2 OS=Homo sapiens OX=9606 GN=KHSRP PE=1 SV=4
420	275	P46940	179.39	16	2	1	3	9	7	7	0	36126	105780	5265200	822870	1833600	42	13	11	11	24	40	42	32	Oxidation (M); Oxidation (HW); Dihydroxy	189251	Ras GTPase-activating-like protein IQGAP1 OS=Homo sapiens OX=9606 GN=IQGAP1 PE=1 SV=1
769	322	P19012	179.3	23	2	11	7	12	20	15					1000600		28	1	3	28	6	17	23	22	Deamidation (NQ); Formylation	49212	Keratin type I cytoskeletal 15 OS=Homo sapiens OX=9606 GN=KRT15 PE=1 SV=3
1902	191	P45974	179.2	25	0	0	9	17	13	17			995640	2895200	2716200	2512600	20	15	0	0	8	12	11	11	Deamidation (NQ); Oxidation (M); Acetylation (Protein N-term); Methylation(others)	95786	Ubiquitin carboxyl-terminal hydrolase 5 OS=Homo sapiens OX=9606 GN=USP5 PE=1 SV=2
800	320	Q9NSB2	177.5	18	2	6	12	10	3	6		75181	1043300	227200			20	4	2	22	14	16	18	25	Deamidation (NQ); Acetylation (K); Acetylation (N-term); Formylation; Phosphorylation (STY); 3 more	64842	Keratin type II cuticular Hb4 OS=Homo sapiens OX=9606 GN=KRT84 PE=2 SV=2
1101	214	P07195	177.46	42	0	8	22	31	24	28		624280	8066000	26679000	20941000	30436000	21	14	0	5	11	22	16	16	Carbamidomethylation; Oxidation (M); Dehydration; Methylation(others)	36639	L-lactate dehydrogenase B chain OS=Homo sapiens OX=9606 GN=LDHB PE=1 SV=2
1625	240	P61163	176.95	43	4	1	20	24	32	28	134330		3116300	3599400	4373400	2952300	17	10	1	1	9	14	16	8	Oxidation (M); Acetylation (Protein N-term)	42614	Alpha-centractin OS=Homo sapiens OX=9606 GN=ACTR1A PE=1 SV=1
1925	254	Q00839	176.94	20	8	7	6	12	13	9	912480	388760	1407900	3184700	4271000	1105900	12	8	3	5	3	12	12	6	Carbamidomethylation; Deamidation (NQ); Oxidation (M); Phosphorylation (STY)	90585	Heterogeneous nuclear ribonucleoprotein U OS=Homo sapiens OX=9606 GN=HNRNPU PE=1 SV=6
904	307	P0C0L5	176.8	6	2	3	3	4	4	4	0						16	1	3	28	10	16	14	14	Deamidation (NQ); Biotinylation; Dehydration; Pyro-glu from Q; Iminobiotinylation; Aminoethylcysteine	192750	Complement C4-B OS=Homo sapiens OX=9606 GN=C4B_2 PE=1 SV=2
1151	295	Q9UBX5	176.34	20	2	4	16	18	18	19	230410	186070	20174000	29867000	28864000	18260000	14	11	2	2	13	16	18	15	Deamidation (NQ); Oxidation (M); Pyro-glu from Q	50181	Fibulin-5 OS=Homo sapiens OX=9606 GN=FBLN5 PE=1 SV=1
2380	277	Q01581	175.37	36	0	0	12	29	26	23			4095400	5011800	5669700	3881500	16	15	0	0	7	7	10	9	Deamidation (NQ); Oxidation (M); Phosphorylation to amine thiol; Nethylmaleimidehydrolysis	57294	Hydroxymethylglutaryl-CoA synthase cytoplasmic OS=Homo sapiens OX=9606 GN=HMGCS1 PE=1 SV=2
1852	243	P04424	174.99	28	0	2	14	13	26	28		0	3764200	4793400	10360000	7916600	14	14	0	1	7	4	15	16	Oxidation (M); Acetylation (Protein N-term)	51658	Argininosuccinate lyase OS=Homo sapiens OX=9606 GN=ASL PE=1 SV=4
1218	374	Q8N2S1	174.86	6	0	1	2	5	5	5		168420	2334900	26543000	11254000	15823000	20	14	1	3	9	19	14	17	Carbamidomethylation; Deamidation (NQ)	173435	Latent-transforming growth factor beta-binding protein 4 OS=Homo sapiens OX=9606 GN=LTBP4 PE=1 SV=2
1948	301	P49915	174.82	24	0	0	15	17	17	7			1208800	1630500	1528500	2016000	16	9	0	0	9	15	12	5	Oxidation (M); Pyro-glu from Q	76716	GMP synthase [glutamine-hydrolyzing] OS=Homo sapiens OX=9606 GN=GMPS PE=1 SV=1
1176	186	Q14697	174.8	24	0	6	14	17	19	11		246460	7450100	12906000	11804000	5500900	21	20	0	4	13	15	20	13	Deamidation (NQ); Dehydration; Methylation(KR); Carbamidomethylation (DHKE X@N-term); Acetaldehyde +26	106874	Neutral alpha-glucosidase AB OS=Homo sapiens OX=9606 GN=GANAB PE=1 SV=3
1229	431	P06748	174.57	32	17	24	11	30	20	29	1770700	3406500	5853800	6408500	7445300	5222100	13	9	3	18	8	13	12	9	Deamidation (NQ); Oxidation (M)	32575	Nucleophosmin OS=Homo sapiens OX=9606 GN=NPM1 PE=1 SV=2
1123	215	P14625	174.32	18	2	13	5	12	10	13	1598900	4160800	2013800	2956300	2827300	1629900	17	11	2	24	5	12	12	13		92469	Endoplasmin OS=Homo sapiens OX=9606 GN=HSP90B1 PE=1 SV=1
782	331	P22626	174.04	38	10	24	18	21	18	13	1172900	2732000	395570	1594600	1792400	249850	19	8	2	28	8	23	17	18		37430	Heterogeneous nuclear ribonucleoproteins A2/B1 OS=Homo sapiens OX=9606 GN=HNRNPA2B1 PE=1 SV=2
1439	253	P00338	173.81	35	0	5	9	30	31	28		272290	1172300	11407000	10890000	13071000	22	14	0	4	4	16	14	17	Carbamidomethylation; Oxidation (M); Formylation; Methylation(KR)	36689	L-lactate dehydrogenase A chain OS=Homo sapiens OX=9606 GN=LDHA PE=1 SV=2
1193	211	P23246	173.75	20	0	18	8	16	17	12		1008700	399400	3743600	3834500	2019700	15	10	0	18	6	14	17	10		76150	Splicing factor proline- and glutamine-rich OS=Homo sapiens OX=9606 GN=SFPQ PE=1 SV=2
1989	166	P33176	173.51	16	0	2	6	13	11	15		0	693700	2583200	4133500	2751800	13	9	0	2	4	11	10	13	Deamidation (NQ)	109685	Kinesin-1 heavy chain OS=Homo sapiens OX=9606 GN=KIF5B PE=1 SV=1
556	353	P35442	172.35	8	1	3	3	4	6	7				0	1052000	1002900	19	3	4	18	16	29	37	31	Oxidation (M); Formylation; Oxidation (HW); Sulphone; Dihydroxy	129991	Thrombospondin-2 OS=Homo sapiens OX=9606 GN=THBS2 PE=1 SV=2
1620	451	P07205	172.15	26	0	6	6	23	16	12				0			14	1	0	8	4	15	14	8	Deamidation (NQ); Sulphone; Carbamidomethylation (DHKE X@N-term)	44796	Phosphoglycerate kinase 2 OS=Homo sapiens OX=9606 GN=PGK2 PE=1 SV=3
1954	196	Q16401	172.1	24	2	4	13	24	18	19	195160	328330	7504700	11573000	5941500	7219500	12	9	1	3	6	12	10	9	Carbamidomethylation; Oxidation (M); Acetylation (Protein N-term)	56196	26S proteasome non-ATPase regulatory subunit 5 OS=Homo sapiens OX=9606 GN=PSMD5 PE=1 SV=3
658	341	P35443	171.88	9	2	4	4	6	8	7				477790	1760900	1517600	13	4	6	21	17	19	31	26	Deamidation (NQ); Oxidation (M); Dehydration; Formylation; Oxidation (HW); 3 more	105869	Thrombospondin-4 OS=Homo sapiens OX=9606 GN=THBS4 PE=1 SV=2
1309	493	A6NHL2	171.76	20	0	2	11	13	14	15			0	748020	519440	1166900	14	4	0	3	4	16	17	20	Oxidation (M); Acetylation (N-term); Biotinylation; Dehydration; Methylation(KR); 3 more	49909	Tubulin alpha chain-like 3 OS=Homo sapiens OX=9606 GN=TUBAL3 PE=1 SV=2
2098	201	Q06210	170.17	23	6	2	4	13	7	17	304620			873490	333940	588400	17	8	4	1	5	18	7	13	Carbamidomethylation; Deamidation (NQ); Oxidation (M)	78806	Glutamine--fructose-6-phosphate aminotransferase [isomerizing] 1 OS=Homo sapiens OX=9606 GN=GFPT1 PE=1 SV=3
590	497	Q86Y46	169.74	15	4	8	4	8	9	9	0	160620					29	2	3	21	15	25	33	29	Carbamidomethylation; Deamidation (NQ); Dehydration; Formylation; Sulfation; 2 more	58923	Keratin type II cytoskeletal 73 OS=Homo sapiens OX=9606 GN=KRT73 PE=1 SV=1
1664	221	P17858	169.59	18	0	1	6	16	15	12				2698100	1517900	1525200	16	6	0	1	8	16	12	11	Oxidation (M); Ethylation	85018	ATP-dependent 6-phosphofructokinase liver type OS=Homo sapiens OX=9606 GN=PFKL PE=1 SV=6
2172	228	O00571	169.49	38	29	4	15	8	13	2	3442700	56707	462200	597350	707570	0	17	14	18	3	5	5	5	1	Carbamidomethylation; Deamidation (NQ); Acetylation (Protein N-term); Deoxy	73244	ATP-dependent RNA helicase DDX3X OS=Homo sapiens OX=9606 GN=DDX3X PE=1 SV=3
1413	381	O14950	169.31	56	56	24	34	12	34	12	29757000	3058900	14060000	1321300	9346700	1359400	9	5	26	12	9	1	6	2	Carbamidomethylation; Deamidation (NQ); Dehydration; Formylation; Michael addition with methylamine	19779	Myosin regulatory light chain 12B OS=Homo sapiens OX=9606 GN=MYL12B PE=1 SV=2
1413	386	P19105	169.31	57	57	24	35	12	35	12	29757000	3058900	14060000	1321300	9346700	1359400	9	5	26	12	9	1	6	2	Carbamidomethylation; Deamidation (NQ); Dehydration; Formylation; Michael addition with methylamine	19794	Myosin regulatory light chain 12A OS=Homo sapiens OX=9606 GN=MYL12A PE=1 SV=2
808	716	P02679	169.28	21	0	10	5	13	16	11		587970	9718600	22168000	53136000	20902000	23	13	0	9	13	26	32	13	Deamidation (NQ); Formylation; Methylation(KR); Methylation(others); Pyro-glu from Q; 4 more	51512	Fibrinogen gamma chain OS=Homo sapiens OX=9606 GN=FGG PE=1 SV=3
2112	369	Q92743	169.2	22	3	5	17	11	16	13	127050	605640	696760	1691400	837540	1745500	10	6	6	3	11	4	5	9	Deamidation (NQ)	51287	Serine protease HTRA1 OS=Homo sapiens OX=9606 GN=HTRA1 PE=1 SV=1
2015	259	P31943	168.36	38	18	19	18	17	16	13	3781500	354940	1439700	20028000	173840	500950	13	8	4	11	5	9	6	5	Carbamidomethylation; Deamidation (NQ); Oxidation (M); Acetylation (Protein N-term); Carbamidomethylation (DHKE X@N-term); 2 more	49229	Heterogeneous nuclear ribonucleoprotein H OS=Homo sapiens OX=9606 GN=HNRNPH1 PE=1 SV=4
635	464	O94832	168.16	14	7	1	4	2	5	2	3342400		350140				28	5	9	6	12	25	48	17	Carbamidomethylation; Deamidation (NQ); Acetylation (Protein N-term)	116202	Unconventional myosin-Id OS=Homo sapiens OX=9606 GN=MYO1D PE=1 SV=2
1432	205	P49189	168.11	25	0	8	10	22	14	22		163200	4879700	15035000	8283700	7906700	15	11	0	3	5	19	12	16	Deamidation (NQ); Oxidation (M); Acetylation (Protein N-term); Carbamylation	53802	4-trimethylaminobutyraldehyde dehydrogenase OS=Homo sapiens OX=9606 GN=ALDH9A1 PE=1 SV=3
114	494	P07384	168.08	17	1	4	7	7	12	13			652600		770000	2258700	35	5	11	27	40	72	108	110		81890	Calpain-1 catalytic subunit OS=Homo sapiens OX=9606 GN=CAPN1 PE=1 SV=1
1294	434	P27708	167.98	10	7	1	2	2	3	1	3682000		0	0	0		25	9	9	4	4	16	14	13	Carbamidomethylation; Deamidation (NQ); Oxidation (M); Methylation(KR)	242981	CAD protein OS=Homo sapiens OX=9606 GN=CAD PE=1 SV=3
914	338	Q92614	167.62	12	9	1	4	1	3	1	4610200		609770		170500		29	11	25	5	9	11	24	9	Carbamidomethylation; Deamidation (NQ); Oxidation (M)	233113	Unconventional myosin-XVIIIa OS=Homo sapiens OX=9606 GN=MYO18A PE=1 SV=3
982	453	P07814	167.44	11	0	1	3	7	5	7			1606700	2021000	1994400	1604100	29	7	1	6	11	19	22	19	Oxidation (M); Methylation(others)	170590	Bifunctional glutamate/proline--tRNA ligase OS=Homo sapiens OX=9606 GN=EPRS1 PE=1 SV=5
1040	587	Q9H853	166.11	24	6	17	17	23	17	24						0	10	1	2	18	8	12	13	23	Carbamidomethylation; Deamidation (NQ); Dehydration; Pyro-glu from Q; Dihydroxy methylglyoxal adduct	27551	Putative tubulin-like protein alpha-4B OS=Homo sapiens OX=9606 GN=TUBA4B PE=5 SV=2
899	332	Q15746	165.75	9	0	1	2	6	4	6			471950	3839800	1846000	1900100	27	7	1	4	8	31	18	22	Carbamidomethylation; Deamidation (NQ)	210713	Myosin light chain kinase smooth muscle OS=Homo sapiens OX=9606 GN=MYLK PE=1 SV=4
346	427	P19013	165.57	20	6	9	8	15	13	13					559070		29	1	4	38	23	36	56	30	2-amino-3-oxo-butanoic_acid	56144	Keratin type II cytoskeletal 4 OS=Homo sapiens OX=9606 GN=KRT4 PE=1 SV=5
2046	169	P35998	165	32	5	7	12	27	22	24	79423	127670	682710	6724200	3627900	3762400	12	11	1	2	5	9	10	12	Oxidation (M); Ethylation	48634	26S proteasome regulatory subunit 7 OS=Homo sapiens OX=9606 GN=PSMC2 PE=1 SV=3
4175	475	P43243	164.37	13	9	0	6	1	7	0	2211700		438810	0	108430		8	7	5	0	2	3	4	1	Carbamidomethylation; Deamidation (NQ); Glycidamide adduct	94623	Matrin-3 OS=Homo sapiens OX=9606 GN=MATR3 PE=1 SV=2
799	304	P62195	164.12	33	1	4	13	22	17	18			291750	572370	90176	352190	14	7	1	6	12	34	24	17	Oxidation (M)	45626	26S proteasome regulatory subunit 8 OS=Homo sapiens OX=9606 GN=PSMC5 PE=1 SV=1
1284	250	P05783	163.97	35	1	17	4	20	23	22		776930		2268600	1065400	1188700	19	9	2	22	4	10	14	9	Deamidation (NQ); Oxidation (M); Pyro-glu from Q; Deamidation followed by a methylation	48058	Keratin type I cytoskeletal 18 OS=Homo sapiens OX=9606 GN=KRT18 PE=1 SV=2
17	3765	O15050	163.91	9	2	2	3	6	6	6	0						87	1	30	64	85	177	212	200	Carbamidomethylation; Acetylation (Protein N-term)	336221	TPR and ankyrin repeat-containing protein 1 OS=Homo sapiens OX=9606 GN=TRANK1 PE=2 SV=4
1374	208	Q7KZF4	163.47	22	0	3	7	18	11	10		137660	2055700	5892800	2531500	1161000	21	13	2	3	9	19	16	9	Deamidation (NQ); Oxidation (M)	101997	Staphylococcal nuclease domain-containing protein 1 OS=Homo sapiens OX=9606 GN=SND1 PE=1 SV=1
1507	300	P60660	162.38	84	60	28	68	22	38	22	11117000	823090	7701900	1331900	5500500	1044600	16	12	11	7	12	9	9	4	Carbamidomethylation; Deamidation (NQ); Oxidation (M); Acetylation (Protein N-term)	16930	Myosin light polypeptide 6 OS=Homo sapiens OX=9606 GN=MYL6 PE=1 SV=2
2378	339	P48594	162.38	29	6	4	4	4	25	4					197200		16	1	4	6	3	2	16	2	Deamidation (NQ); Oxidation (M); Acetylation (Protein N-term)	44854	Serpin B4 OS=Homo sapiens OX=9606 GN=SERPINB4 PE=1 SV=2
2743	309	P29508	162.18	28	7	4	6	6	24	4	165930		77408	71619	233770		15	1	3	2	3	3	15	2	Deamidation (NQ); Oxidation (M); Acetylation (Protein N-term)	44565	Serpin B3 OS=Homo sapiens OX=9606 GN=SERPINB3 PE=1 SV=2
1708	282	P47755	162.08	55	45	16	40	13	20	10	12216000	162270	3545100	104380	1206800	689260	12	8	20	7	8	4	6	2	Deamidation (NQ); Acetylation (Protein N-term); Formylation; Carbamidomethylation (DHKE X@N-term); Hydroxymethyl	32949	F-actin-capping protein subunit alpha-2 OS=Homo sapiens OX=9606 GN=CAPZA2 PE=1 SV=3
1813	291	P05388	162.03	35	19	22	23	25	12	14	645860	1653400	1905600	3327000	1364300	965320	14	8	4	12	5	13	5	5		34274	60S acidic ribosomal protein P0 OS=Homo sapiens OX=9606 GN=RPLP0 PE=1 SV=1
1897	278	P29401	162.02	25	0	0	6	16	14	21			387460	6737500	9677100	7607700	16	14	0	0	6	13	12	11	Oxidation (M); Methylation(KR); Methylation(others); Pyrrolidone from Proline	67878	Transketolase OS=Homo sapiens OX=9606 GN=TKT PE=1 SV=3
962	222	P21281	161.65	35	0	0	14	22	28	14			564980	1645900	1340800	1173800	20	8	0	0	12	18	28	21	Deamidation (NQ); Oxidation (M)	56501	V-type proton ATPase subunit B brain isoform OS=Homo sapiens OX=9606 GN=ATP6V1B2 PE=1 SV=3
1836	255	P25705	161.27	27	4	16	12	8	20	6	264100	1080800	2994600	724870	2471900	724040	15	12	2	15	8	4	10	4		59751	ATP synthase subunit alpha mitochondrial OS=Homo sapiens OX=9606 GN=ATP5F1A PE=1 SV=1
1799	399	P11217	160.87	14	0	1	5	8	8	11						650330	15	1	0	4	7	15	7	11	Deamidation (NQ); Carbamidomethylation (DHKE X@N-term); ISD (z+2)-series	97092	Glycogen phosphorylase muscle form OS=Homo sapiens OX=9606 GN=PYGM PE=1 SV=6
1406	445	P30613	160.86	13	0	4	6	10	11	5			237730	0	1005300		13	3	0	14	8	13	13	8	Deamidation (NQ)	61830	Pyruvate kinase PKLR OS=Homo sapiens OX=9606 GN=PKLR PE=1 SV=2
2947	358	Q08211	160.78	11	5	3	4	3	4	2	1603500	62648	1975700	118780	2169100	0	12	7	4	2	3	6	8	2	Carbamidomethylation; Deamidation (NQ)	140958	ATP-dependent RNA helicase A OS=Homo sapiens OX=9606 GN=DHX9 PE=1 SV=4
2189	362	P55209	160.39	25	0	7	10	25	18	25		421230	1303600	6748700	3393800	5308400	9	7	0	3	3	12	8	11	Deamidation (NQ); Oxidation (M)	45374	Nucleosome assembly protein 1-like 1 OS=Homo sapiens OX=9606 GN=NAP1L1 PE=1 SV=1
2221	248	P17980	160.27	34	0	0	10	33	17	14			3098300	5475400	2301000	784210	13	10	0	0	4	15	10	7	Deamidation (NQ); Oxidation (M)	49204	26S proteasome regulatory subunit 6A OS=Homo sapiens OX=9606 GN=PSMC3 PE=1 SV=3
2471	273	Q13310	159.9	19	15	13	14	3	10	7	530030	171830	72729		238200	152900	9	4	7	8	7	1	5	3	Carbamidomethylation; Dimethylation of proline residue	70783	Polyadenylate-binding protein 4 OS=Homo sapiens OX=9606 GN=PABPC4 PE=1 SV=1
1340	286	P35556	159.86	5	0	2	2	4	3	3		808640	720890	10108000	4099900	6960500	17	10	0	10	7	15	12	14	Carbamidomethylation; Oxidation (M)	314775	Fibrillin-2 OS=Homo sapiens OX=9606 GN=FBN2 PE=1 SV=3
39	1422	O75643	159.75	11	3	2	3	6	8	6	185440						68	1	18	34	55	134	175	151	Carbamidomethylation	244505	U5 small nuclear ribonucleoprotein 200 kDa helicase OS=Homo sapiens OX=9606 GN=SNRNP200 PE=1 SV=2
1846	272	P07093	159.54	34	10	14	13	17	31	17	100700	482550	1908000	1137500	3066000	18376000	16	12	3	7	5	13	9	6	Deamidation (NQ); Oxidation (M); Phosphorylation to amine thiol	44002	Glia-derived nexin OS=Homo sapiens OX=9606 GN=SERPINE2 PE=1 SV=1
1322	242	Q9Y3I0	158.85	40	14	1	30	12	13	12	4286600		981830	760210	809030	523280	15	12	6	5	9	11	16	12	Carbamidomethylation; Oxidation (M); Pyro-glu from Q	55210	RNA-splicing ligase RtcB homolog OS=Homo sapiens OX=9606 GN=RTCB PE=1 SV=1
1255	234	Q9NVA2	158.82	33	2	2	5	23	17	25				1782400	2220200	2435500	18	6	2	1	6	20	15	18	Oxidation (M); Acetylation (Protein N-term)	49398	Septin-11 OS=Homo sapiens OX=9606 GN=SEPTIN11 PE=1 SV=3
1701	334	Q9NRN5	158.29	31	0	4	16	19	18	29		266200	5507300	6365000	6907500	8930300	13	12	0	5	5	14	8	15	Oxidation (M); Pyro-glu from Q; Oxidation or Hydroxylation; Tyrosine oxidation to 2-aminotyrosine	46010	Olfactomedin-like protein 3 OS=Homo sapiens OX=9606 GN=OLFML3 PE=2 SV=1
448	531	P26599	158.16	25	10	12	16	13	15	12	556350	174070	988920	588890	957690	295160	18	5	5	40	18	36	34	24	Deamidation (NQ); Oxidation (M); Acetylation (Protein N-term); Octanoyl	59633	Polypyrimidine tract-binding protein 1 OS=Homo sapiens OX=9606 GN=PTBP1 PE=1 SV=2
312	682	Q9BR76	157.86	21	2	3	7	12	18	16			838530	1030900	944280	814290	25	3	9	9	20	36	60	65	Deamidation (NQ)	54235	Coronin-1B OS=Homo sapiens OX=9606 GN=CORO1B PE=1 SV=1
1636	456	Q7Z406	157.41	8	6	2	2	2	4	2	827580				3044100		16	4	12	6	7	8	9	6	Carbamidomethylation; Deamidation (NQ); Dehydration; Formylation; Guanidination; 6 more	227868	Myosin-14 OS=Homo sapiens OX=9606 GN=MYH14 PE=1 SV=2
2564	361	Q86X55	157.4	15	0	0	7	12	13	11			2823700	3240500	4303000	1283600	11	6	0	0	3	7	11	9	Deamidation (NQ)	65854	Histone-arginine methyltransferase CARM1 OS=Homo sapiens OX=9606 GN=CARM1 PE=1 SV=3
784	229	P06576	156.96	36	11	27	25	11	23	17	2568600	3657500	3172200	1396000	4933500	1584200	16	13	6	44	12	8	16	11	Deamidation (NQ); Oxidation (M); Acetylation (N-term); Methylation(KR)	56560	ATP synthase subunit beta mitochondrial OS=Homo sapiens OX=9606 GN=ATP5F1B PE=1 SV=3
1762	263	Q14141	156.78	24	2	2	9	23	23	22			393050	1945100	1755900	1532400	12	4	2	1	6	12	12	12	Oxidation (M)	49717	Septin-6 OS=Homo sapiens OX=9606 GN=SEPTIN6 PE=1 SV=4
3162	308	Q92499	156.73	21	15	3	14	3	5	3	4685600	0	1640800	486970	357480	284850	11	10	10	1	7	2	2	1	Carbamidomethylation; Deamidation (NQ)	82432	ATP-dependent RNA helicase DDX1 OS=Homo sapiens OX=9606 GN=DDX1 PE=1 SV=2
1543	472	P04180	156.35	19	1	5	8	18	7	15		431430	1641500	36467000	1168200	11555000	13	7	15	5	4	14	8	7	Oxidation (HW); Quinone; Chlorination of tyrosine residues	49578	Phosphatidylcholine-sterol acyltransferase OS=Homo sapiens OX=9606 GN=LCAT PE=1 SV=1
122	556	P42224	156.34	18	2	3	10	11	13	9			1076700	1294500	1281000	377450	34	4	11	15	43	78	100	106	Carbamidomethylation; Proline oxidation to pyrrolidinone	87335	Signal transducer and activator of transcription 1-alpha/beta OS=Homo sapiens OX=9606 GN=STAT1 PE=1 SV=2
1632	285	P06280	156.05	24	0	16	11	19	18	20		1978300	1322800	4197800	2004100	3987100	11	9	0	20	5	8	7	9	Oxidation (M); Pyro-glu from Q	48767	Alpha-galactosidase A OS=Homo sapiens OX=9606 GN=GLA PE=1 SV=1
1144	213	P07355	156.02	42	4	21	10	17	29	27	466540	800050	2293200	1288400	3327400	1786400	15	13	7	14	8	10	16	12	Deamidation (NQ); Oxidation (M)	38604	Annexin A2 OS=Homo sapiens OX=9606 GN=ANXA2 PE=1 SV=2
2068	249	O75874	155.99	32	1	7	20	30	11	17		410180	6597500	8607700	2183600	2540400	11	9	2	12	8	15	6	6	Oxidation (M); Carbamidomethylation (DHKE X@N-term)	46659	Isocitrate dehydrogenase [NADP] cytoplasmic OS=Homo sapiens OX=9606 GN=IDH1 PE=1 SV=2
943	328	P49327	155.98	7	1	0	4	6	2	2	0		1330700	3173900	505370	719740	26	9	3	2	13	23	24	16	Carbamidomethylation; Oxidation (M)	273424	Fatty acid synthase OS=Homo sapiens OX=9606 GN=FASN PE=1 SV=3
588	477	P35555	155.82	4	0	1	1	3	3	2		97952	50890	1144400	1045100	760410	33	4	1	17	15	35	40	16	Carbamidomethylation	312297	Fibrillin-1 OS=Homo sapiens OX=9606 GN=FBN1 PE=1 SV=4
2410	299	P19338	155.65	17	0	12	3	9	9	16		791310	67917	1783100	1504200	1911800	11	8	0	11	1	4	7	9	Deamidation (NQ); Methylation(others); 2 5-dimethypyrrole	76615	Nucleolin OS=Homo sapiens OX=9606 GN=NCL PE=1 SV=3
1803	371	Q6MZW2	155.26	14	9	12	3	3	2	2	2192800	3156300	406230	0	313590	0	15	11	6	28	3	1	4	2	Deamidation (NQ); 4-hydroxynonenal (HNE); Tri nitro benzene	93096	Follistatin-related protein 4 OS=Homo sapiens OX=9606 GN=FSTL4 PE=2 SV=3
2227	297	P31153	155.12	25	1	7	15	18	18	17		67375	1019300	6648500	7020400	5064000	11	7	1	3	7	10	7	8	Methylation(others)	43661	S-adenosylmethionine synthase isoform type-2 OS=Homo sapiens OX=9606 GN=MAT2A PE=1 SV=1
2052	293	P53396	154.98	15	0	1	4	13	2	1			1335500	2590000	117650		20	14	0	5	6	18	6	4	Oxidation (M)	120839	ATP-citrate synthase OS=Homo sapiens OX=9606 GN=ACLY PE=1 SV=3
837	378	P04114	154.89	4	0	1	0	2	2	2				99216	0		30	1	1	16	3	27	22	21	Deamidation (NQ)	515611	Apolipoprotein B-100 OS=Homo sapiens OX=9606 GN=APOB PE=1 SV=2
650	387	P49746	154.71	11	3	8	3	3	6	7	91504	1881600		204880	159890	749860	15	8	6	27	15	19	26	28	Carbamidomethylation; Deamidation (NQ); Oxidation (M); Dehydration; Formylation; 4 more	104201	Thrombospondin-3 OS=Homo sapiens OX=9606 GN=THBS3 PE=1 SV=1
1329	443	P02771	154.24	12	4	9	6	7	9	9	476110	111240	726690	1237000	0	1018400	14	2	2	14	7	7	17	12	Deamidation (NQ); Acetylation (N-term)	68678	Alpha-fetoprotein OS=Homo sapiens OX=9606 GN=AFP PE=1 SV=1
1905	325	Q01813	154.03	13	0	0	10	10	8	10			344810	801150	124230	355170	13	4	0	0	10	14	7	11	Oxidation (M)	85596	ATP-dependent 6-phosphofructokinase platelet type OS=Homo sapiens OX=9606 GN=PFKP PE=1 SV=2
166	845	Q8WWI1	153.26	11	2	2	3	5	6	4	9274900		211830				50	2	8	36	30	58	74	76	Carbamidomethylation; Deamidation (NQ); Proline oxidation to pyrrolidinone	192694	LIM domain only protein 7 OS=Homo sapiens OX=9606 GN=LMO7 PE=1 SV=3
2150	340	P12109	153.07	9	0	4	5	7	8	8		1111300	3532300	7849200	8891200	7676500	8	6	0	11	4	7	9	6	Deamidation (NQ)	108529	Collagen alpha-1(VI) chain OS=Homo sapiens OX=9606 GN=COL6A1 PE=1 SV=3
2886	446	Q16658	152.93	23	0	6	9	19	13	13		66062	1421900	3392400	2503400	2438200	10	9	0	2	6	8	5	5	Methylation(others); Oxidation (HW); Carbamidomethylation (DHKE X@N-term); Deamidation (R)	54530	Fascin OS=Homo sapiens OX=9606 GN=FSCN1 PE=1 SV=3
2838	365	P38919	152.37	24	12	9	9	9	8	6	771680	595600	709290	0	457130		9	5	4	7	3	4	6	3	Carbamidomethylation; Deamidation (NQ)	46871	Eukaryotic initiation factor 4A-III OS=Homo sapiens OX=9606 GN=EIF4A3 PE=1 SV=4
1591	252	P61158	150.84	36	8	0	13	22	23	31	671900		4355900	7820000	6249500	7127800	15	15	2	0	9	12	10	17	Oxidation (M); Pyro-glu from Q	47371	Actin-related protein 3 OS=Homo sapiens OX=9606 GN=ACTR3 PE=1 SV=3
2752	289	P61160	150.66	34	15	6	9	19	19	8	930250	255390	1628200	3715000	2920100	2091600	10	10	3	2	3	10	6	4	Deamidation (NQ); Oxidation (M)	44761	Actin-related protein 2 OS=Homo sapiens OX=9606 GN=ACTR2 PE=1 SV=1
99	1534	Q12802	150.46	6	1	1	1	4	4	3						173320000	59	1	15	49	36	74	100	113		307550	A-kinase anchor protein 13 OS=Homo sapiens OX=9606 GN=AKAP13 PE=1 SV=2
2108	236	O00410	150.34	20	1	1	6	20	4	6	124970	134400	1732200	4132000	644850	651440	16	13	1	3	8	17	4	5	Oxidation (M); Acetylation (Protein N-term)	123630	Importin-5 OS=Homo sapiens OX=9606 GN=IPO5 PE=1 SV=4
2722	411	Q9H4F8	149.96	15	0	13	6	13	15	12		276200	1163100	2746900	9257800	6945100	8	5	0	4	3	6	7	8	Carbamidomethylation; Deamidation (NQ); Pyro-glu from Q	48163	SPARC-related modular calcium-binding protein 1 OS=Homo sapiens OX=9606 GN=SMOC1 PE=1 SV=1
3143	424	Q05682	149.87	16	0	0	0	6	3	16				2209900	3005800	11238000	14	10	0	0	0	6	4	13	Pyro-glu from Q; Oxidation or Hydroxylation; Deoxy	93231	Caldesmon OS=Homo sapiens OX=9606 GN=CALD1 PE=1 SV=3
2262	247	Q8WUM4	149.84	13	0	2	5	12	10	4		136190	1208600	2559500	1620300	902060	13	9	0	4	4	14	10	4	Oxidation (M)	96023	Programmed cell death 6-interacting protein OS=Homo sapiens OX=9606 GN=PDCD6IP PE=1 SV=1
1523	335	P98160	149.79	4	0	1	2	1	2	1		106970	1251200	1112800	1855100	193410	20	10	0	8	9	9	13	12	Oxidation (M); Methylation(KR)	468835	Basement membrane-specific heparan sulfate proteoglycan core protein OS=Homo sapiens OX=9606 GN=HSPG2 PE=1 SV=4
2685	316	P62826	149.79	44	0	5	20	44	31	29		61469	2097300	6344400	5551000	3896200	10	10	0	1	3	11	8	6	Acetylation (Protein N-term); Lysine oxidation to aminoadipic semialdehyde	24423	GTP-binding nuclear protein Ran OS=Homo sapiens OX=9606 GN=RAN PE=1 SV=3
161	5409	Q6ZTR5	149.73	6	1	1	2	3	3	2						0	62	1	14	29	37	66	85	58	Carbamidomethylation; Carbamidomethylation (DHKE X@N-term)	361625	Cilia- and flagella-associated protein 47 OS=Homo sapiens OX=9606 GN=CFAP47 PE=1 SV=5
1729	345	O43390	149	15	0	5	6	13	14	6		0		428790	878360	0	13	4	0	11	7	9	12	7	Oxidation (M)	70943	Heterogeneous nuclear ribonucleoprotein R OS=Homo sapiens OX=9606 GN=HNRNPR PE=1 SV=1
1860	420	P52907	148.99	34	25	20	30	11	20	11	2970300	133060	924150	1466900	1393900	807630	10	3	12	10	7	3	7	4	Carbamidomethylation; Deamidation (NQ); Formylation; Carbamidomethylation (DHKE X@N-term)	32923	F-actin-capping protein subunit alpha-1 OS=Homo sapiens OX=9606 GN=CAPZA1 PE=1 SV=3
1191	718	Q13045	148.58	10	4	1	2	3	3	2	839670		0	0			28	3	6	5	4	22	16	11	Carbamidomethylation	144751	Protein flightless-1 homolog OS=Homo sapiens OX=9606 GN=FLII PE=1 SV=2
2798	333	O76074	148.55	10	0	0	2	8	10	8			302100	2952700	686110	2319500	10	7	0	0	3	8	9	7	Oxidation (M)	99985	cGMP-specific 3' 5'-cyclic phosphodiesterase OS=Homo sapiens OX=9606 GN=PDE5A PE=1 SV=2
2379	245	P62333	148.26	39	0	3	15	25	26	16		39077	1453000	3221600	2175400	1191300	12	12	0	1	6	10	10	6	Deamidation (NQ); Oxidation (M)	44173	26S proteasome regulatory subunit 10B OS=Homo sapiens OX=9606 GN=PSMC6 PE=1 SV=1
2880	303	P52272	148.24	18	4	7	9	6	11	3	1689500	264970	217760	0	633860	192060	12	11	4	5	5	4	7	1	Oxidation (M)	77516	Heterogeneous nuclear ribonucleoprotein M OS=Homo sapiens OX=9606 GN=HNRNPM PE=1 SV=3
3777	351	P14866	147.91	22	0	0	4	9	11	14			372750	1562800	1798000	1528000	9	7	0	0	2	6	5	5	Oxidation (M)	64133	Heterogeneous nuclear ribonucleoprotein L OS=Homo sapiens OX=9606 GN=HNRNPL PE=1 SV=2
3416	348	Q8WUA8	147.91	29	0	15	24	27	19	4		252040	329410	948430	533310	0	8	8	0	4	5	7	4	1		37807	Tsukushi OS=Homo sapiens OX=9606 GN=TSKU PE=1 SV=3
701	660	P13929	147.43	21	3	9	12	12	17	15			114330	251100	1043500	1085300	16	2	5	21	16	14	30	22	Deamidation (NQ); Oxidation (M); Maleimide	46987	Beta-enolase OS=Homo sapiens OX=9606 GN=ENO3 PE=1 SV=5
774	551	P68871	147.02	37	7	16	9	37	24	37				90296	0	746790	12	3	4	9	17	26	14	31	Deamidation (NQ); Acetylation (Protein N-term); Formylation; Oxidation (HW); Tryptophan oxidation to kynurenin; Dihydroxy	15998	Hemoglobin subunit beta OS=Homo sapiens OX=9606 GN=HBB PE=1 SV=2
2642	367	P41250	146.78	22	2	6	8	14	8	6	0	13110000	1444900	4192400	1871600	1836900	13	13	1	5	7	8	4	4	Deamidation (NQ); Oxidation (M); Acetylation (N-term)	83166	Glycine--tRNA ligase OS=Homo sapiens OX=9606 GN=GARS1 PE=1 SV=3
1651	298	P02545	146.56	25	1	24	4	6	5	5	30722	4360000	197680	122850	307200	105630	17	13	1	31	3	4	4	5	Oxidation (M); Pyro-glu from E	74140	Prelamin-A/C OS=Homo sapiens OX=9606 GN=LMNA PE=1 SV=1
2596	350	P62191	146.42	22	0	5	5	17	22	12		174710	326880	4131500	2633300	2562200	9	7	0	6	2	7	10	5	Oxidation (M)	49185	26S proteasome regulatory subunit 4 OS=Homo sapiens OX=9606 GN=PSMC1 PE=1 SV=1
4141	330	O43795	145.83	11	9	0	1	0	0	1	1498400		358190				11	7	8	0	1	2	2	2	Carbamidomethylation	131985	Unconventional myosin-Ib OS=Homo sapiens OX=9606 GN=MYO1B PE=1 SV=3
2289	281	P08865	145.58	37	4	19	16	36	29	18	149650	1688100	4562600	18313000	7342100	8677200	9	8	1	8	4	10	8	4	Deamidation (NQ); Oxidation (M); Acetylation (Protein N-term)	32854	40S ribosomal protein SA OS=Homo sapiens OX=9606 GN=RPSA PE=1 SV=4
1552	355	P02675	145.39	16	2	3	6	12	12	11				0		0	14	2	1	5	5	16	13	12	Carbamidomethylation; Oxidation (M); Dehydration; Oxidation (HW); Pyro-glu from Q; 2 more	55928	Fibrinogen beta chain OS=Homo sapiens OX=9606 GN=FGB PE=1 SV=2
2421	557	P51570	145.16	20	3	6	6	19	18	18	45961	304070	5038200	11024000	8726000	9952900	9	6	1	3	4	9	8	7	Dimethylation(KR)	42272	Galactokinase OS=Homo sapiens OX=9606 GN=GALK1 PE=1 SV=1
3622	384	P63104	144.56	33	5	0	2	29	7	27				1303600	0	1038600	10	6	2	0	1	7	2	7	Deamidation (NQ); Acetylation (Protein N-term)	27745	14-3-3 protein zeta/delta OS=Homo sapiens OX=9606 GN=YWHAZ PE=1 SV=1
2301	404	Q9UMS4	144.27	40	22	11	14	13	11	1	3910600	78567	1254300	273990	509140		17	9	6	4	7	8	7	2	Carbamidomethylation; Deamidation (NQ)	55181	Pre-mRNA-processing factor 19 OS=Homo sapiens OX=9606 GN=PRPF19 PE=1 SV=1
1984	359	P08572	143.96	6	1	2	3	4	5	2	554610	1641500	6286700	8014600	5151400	2577900	14	6	1	8	6	9	11	5	Carbamidomethylation; Oxidation (M); Oxidation or Hydroxylation	167553	Collagen alpha-2(IV) chain OS=Homo sapiens OX=9606 GN=COL4A2 PE=1 SV=4
3670	366	Q9Y224	143.83	39	37	7	20	0	16	10	12659000	6840.1	1509600		621580	150840	8	7	9	1	3	0	4	2	Deamidation (NQ)	28068	RNA transcription translation and transport factor protein OS=Homo sapiens OX=9606 GN=RTRAF PE=1 SV=1
3769	313	P43686	143.77	28	0	2	2	17	8	14		39701	858770	1881100	1101100	771430	11	8	0	1	1	7	4	5		47366	26S proteasome regulatory subunit 6B OS=Homo sapiens OX=9606 GN=PSMC4 PE=1 SV=2
1904	262	P50570	143.73	14	0	0	9	11	10	5			745000	1254200	995600	387130	13	6	0	2	10	11	11	8	Deamidation (NQ); Methylation(others)	98064	Dynamin-2 OS=Homo sapiens OX=9606 GN=DNM2 PE=1 SV=2
2826	473	Q15493	143.59	20	0	0	3	19	14	17			0	12768000	12846000	8479400	8	6	0	0	1	10	8	8	Carbamidomethylation; Oxidation (M)	33253	Regucalcin OS=Homo sapiens OX=9606 GN=RGN PE=1 SV=1
1516	326	Q9Y265	143.44	26	7	7	9	20	23	16	331300	210710	1536800	2655200	3016500	1091100	15	9	3	6	6	12	15	10	Deamidation (NQ); Deoxy	50228	RuvB-like 1 OS=Homo sapiens OX=9606 GN=RUVBL1 PE=1 SV=1
461	799	Q8NEV1	143.3	16	3	4	3	12	13	10				159700	211310	231960	17	2	9	13	11	35	42	42		45220	Casein kinase II subunit alpha 3 OS=Homo sapiens OX=9606 GN=CSNK2A3 PE=1 SV=2
2308	343	P14868	143	22	1	7	5	11	13	12		83001	597490	1126400	1377900	777310	14	7	4	9	3	5	8	5		57136	Aspartate--tRNA ligase cytoplasmic OS=Homo sapiens OX=9606 GN=DARS1 PE=1 SV=2
1083	923	P22105	142.65	2	0	0	1	1	1	1			77466	851000	543010	741980	16	2	5	15	12	17	16	5	Carbamidomethylation	458392	Tenascin-X OS=Homo sapiens OX=9606 GN=TNXB PE=1 SV=5
2192	576	P12111	142.32	4	0	1	1	3	3	1		310560	1261200	801490	2006400	265710	18	9	1	3	3	12	14	4	Carbamidomethylation; Methylation(others); Propionamide (K X@N-term); Ethylation	343668	Collagen alpha-3(VI) chain OS=Homo sapiens OX=9606 GN=COL6A3 PE=1 SV=5
925	500	Q00577	141.52	22	0	3	3	19	4	20				562530		541260	12	2	0	3	6	27	27	20		34911	Transcriptional activator protein Pur-alpha OS=Homo sapiens OX=9606 GN=PURA PE=1 SV=2
1117	919	Q14103	141.25	16	7	7	7	10	14	10	84760	150190	59493	0	2075900	1370100	11	3	6	6	9	14	12	22		38434	Heterogeneous nuclear ribonucleoprotein D0 OS=Homo sapiens OX=9606 GN=HNRNPD PE=1 SV=1
200	1799	O75179	141.11	6	0	1	1	3	4	3				0			48	1	4	21	23	56	85	70		274256	Ankyrin repeat domain-containing protein 17 OS=Homo sapiens OX=9606 GN=ANKRD17 PE=1 SV=3
84	1046	Q15057	140.89	14	4	3	6	8	11	7			167090	206980	386240		36	2	36	19	46	74	132	107		88029	Arf-GAP with coiled-coil ANK repeat and PH domain-containing protein 2 OS=Homo sapiens OX=9606 GN=ACAP2 PE=1 SV=3
2005	433	P55058	140.85	21	0	2	10	11	17	4		102870	670490	6973500	15503000	6766600	13	7	0	2	5	14	15	4	Deamidation (NQ); Oxidation (M); Methylation(others)	54739	Phospholipid transfer protein OS=Homo sapiens OX=9606 GN=PLTP PE=1 SV=1
1257	383	Q12905	140.84	29	23	7	17	13	13	6	985040	416610	1089300	1043400	987540	217480	11	6	9	10	9	13	13	9	Carbamidomethylation	43062	Interleukin enhancer-binding factor 2 OS=Homo sapiens OX=9606 GN=ILF2 PE=1 SV=2
885	600	Q7Z3Y8	140.42	8	0	7	7	7	8	7					0		13	1	0	22	5	17	19	29	Deamidation (NQ); Oxidation (M); Dehydration; Oxidation (HW); Pyro-glu from Q; 3 more	49822	Keratin type I cytoskeletal 27 OS=Homo sapiens OX=9606 GN=KRT27 PE=1 SV=2
2433	373	P55263	140.07	24	0	2	12	11	18	23		26304	1396800	4600900	2293500	4605600	9	6	0	1	3	7	8	13	Deamidation (NQ); Oxidation (M)	40545	Adenosine kinase OS=Homo sapiens OX=9606 GN=ADK PE=1 SV=2
505	1543	Q8NF91	139.98	2	0	0	0	1	1	1		0		1490900			45	2	7	15	11	51	38	19		1011108	Nesprin-1 OS=Homo sapiens OX=9606 GN=SYNE1 PE=1 SV=4
2451	360	Q15582	139.68	15	2	2	4	10	10	7	0	161370	847510	4967200	3262400	4276200	13	7	1	4	3	10	9	5	Oxidation (M)	74681	Transforming growth factor-beta-induced protein ig-h3 OS=Homo sapiens OX=9606 GN=TGFBI PE=1 SV=1
2023	454	P32119	139.65	36	6	15	21	25	21	34	472440	70599	1459200	3230800	2446700	2657600	9	6	3	4	9	9	7	8	Deamidation (NQ); Pyro-glu from Q	21892	Peroxiredoxin-2 OS=Homo sapiens OX=9606 GN=PRDX2 PE=1 SV=5
3295	470	P15880	139.34	28	27	6	12	3	14	0	8877000	119900	2307000		1155000		9	5	9	2	4	2	5	0	Carbamidomethylation; Deamidation (NQ); Carbamidomethylation (DHKE X@N-term)	31324	40S ribosomal protein S2 OS=Homo sapiens OX=9606 GN=RPS2 PE=1 SV=2
2912	390	Q99536	139.18	17	1	3	9	16	11	13		478160	1958800	7300300	4288100	5639900	7	6	1	3	5	6	4	7	Oxidation (M)	41920	Synaptic vesicle membrane protein VAT-1 homolog OS=Homo sapiens OX=9606 GN=VAT1 PE=1 SV=2
460	652	P13798	138.69	14	1	2	3	10	8	6			106520	3778200	848420	730710	22	5	2	19	13	33	52	34	Carbamidomethylation; Methylation(others); Pyro-glu from Q	81225	Acylamino-acid-releasing enzyme OS=Homo sapiens OX=9606 GN=APEH PE=1 SV=4
2692	609	P62979	138.22	33	3	8	6	26	28	23		499790	1198600	4443100	3349500	1056900	9	6	1	8	4	5	7	4	Deamidation (NQ); Oxidation (M)	17965	Ubiquitin-40S ribosomal protein S27a OS=Homo sapiens OX=9606 GN=RPS27A PE=1 SV=2
2043	1016	O95497	137.67	10	1	1	4	6	8	5			1073100	2396200	2761900	3212100	12	2	2	8	4	14	8	3		57012	Pantetheinase OS=Homo sapiens OX=9606 GN=VNN1 PE=1 SV=2
2745	397	Q15365	137.46	34	18	4	8	13	17	14	6494700	527950	2973900	2949800	3558600	1804300	10	7	3	3	2	8	7	5	Carbamidomethylation	37498	Poly(rC)-binding protein 1 OS=Homo sapiens OX=9606 GN=PCBP1 PE=1 SV=2
2240	582	Q9Y4I1	137.39	7	5	0	1	1	1	1	2808000		646560				15	6	12	0	6	9	5	3	Carbamidomethylation; Acetaldehyde +26	215403	Unconventional myosin-Va OS=Homo sapiens OX=9606 GN=MYO5A PE=1 SV=2
1217	417	O95373	137.19	10	0	0	6	7	4	3			1349600	827110	312600	328510	15	5	2	3	13	17	11	17	Oxidation (M); Acetylation (Protein N-term); Carbamidomethylation (DHKE X@N-term)	119516	Importin-7 OS=Homo sapiens OX=9606 GN=IPO7 PE=1 SV=1
1517	342	O60763	137.14	11	0	0	3	9	7	5			902120	3641800	2033900	1597000	13	9	0	5	3	17	16	11	Oxidation (M)	107895	General vesicular transport factor p115 OS=Homo sapiens OX=9606 GN=USO1 PE=1 SV=2
1624	410	P13861	136.95	26	2	1	21	12	5	4			206380	141910			16	3	3	3	10	14	12	7	Oxidation (M); Acetylation (Protein N-term)	45518	cAMP-dependent protein kinase type II-alpha regulatory subunit OS=Homo sapiens OX=9606 GN=PRKAR2A PE=1 SV=2
2883	889	Q3SY69	136.95	8	0	0	3	6	1	5						346260	11	1	0	0	4	9	4	9	Formylation; Guanidination	101746	Mitochondrial 10-formyltetrahydrofolate dehydrogenase OS=Homo sapiens OX=9606 GN=ALDH1L2 PE=1 SV=2
1136	432	Q99715	136.94	9	2	7	1	1	1	1	1129200	1430600	30552	182800		0	27	18	5	35	4	8	6	9	Oxidation (M)	333147	Collagen alpha-1(XII) chain OS=Homo sapiens OX=9606 GN=COL12A1 PE=1 SV=2
3191	372	P42357	136.63	16	5	0	8	4	3	9	326670		1051700	0	341940	897480	13	8	3	0	5	6	4	5		72698	Histidine ammonia-lyase OS=Homo sapiens OX=9606 GN=HAL PE=1 SV=1
1431	382	Q9UQ16	136.62	12	0	1	6	10	11	5			138630	183190	262960	113980	14	3	0	4	6	18	19	8	Deamidation (NQ); Oxidation (M); Methylation(others)	97746	Dynamin-3 OS=Homo sapiens OX=9606 GN=DNM3 PE=1 SV=4
1003	643	Q9Y678	135.72	9	1	0	2	7	4	2				153360	117880		16	3	5	9	5	24	18	15	Acetylation (Protein N-term)	97718	Coatomer subunit gamma-1 OS=Homo sapiens OX=9606 GN=COPG1 PE=1 SV=1
2463	426	Q16531	135.67	8	0	3	5	4	2	2		17904	884930	1369700	0	173860	14	6	0	6	7	8	5	5		126968	DNA damage-binding protein 1 OS=Homo sapiens OX=9606 GN=DDB1 PE=1 SV=1
1985	357	Q06124	135.31	17	0	1	8	7	15	8			809880	1107100	1817700	1574000	13	7	0	4	8	6	13	9	Oxidation (M)	68011	Tyrosine-protein phosphatase non-receptor type 11 OS=Homo sapiens OX=9606 GN=PTPN11 PE=1 SV=3
2011	686	Q9BXJ4	135.17	20	5	9	9	14	9	20	457330	2970900	17858000	39928000	15919000	24442000	7	7	2	12	6	7	4	9	Deamidation (NQ); Oxidation (M); Methylation(KR); Carbamidomethylation (DHKE X@N-term)	26994	Complement C1q tumor necrosis factor-related protein 3 OS=Homo sapiens OX=9606 GN=C1QTNF3 PE=1 SV=1
2835	279	P11413	135.07	20	0	5	12	14	15	9		51729	1484500	2913700	1812600	1396400	9	9	0	2	6	7	7	5	Oxidation (M); Acetylation (Protein N-term)	59257	Glucose-6-phosphate 1-dehydrogenase OS=Homo sapiens OX=9606 GN=G6PD PE=1 SV=4
476	1208	P04275	134.93	5	0	1	2	2	3	2					0	0	37	1	3	10	20	44	42	29	Carbamidomethylation; Deamidation (NQ)	309262	von Willebrand factor OS=Homo sapiens OX=9606 GN=VWF PE=1 SV=4
1454	596	Q9BZQ8	134.83	9	0	1	2	6	6	5			165120	545710	652560	189870	16	3	0	6	4	15	19	11		103135	Protein Niban 1 OS=Homo sapiens OX=9606 GN=NIBAN1 PE=1 SV=1
2376	486	Q9Y240	134.68	18	2	9	8	16	17	14	53933	73530	1568000	1713500	2179000	1779500	9	6	1	2	4	7	10	9	Deamidation (NQ)	35695	C-type lectin domain family 11 member A OS=Homo sapiens OX=9606 GN=CLEC11A PE=1 SV=1
3080	515	P08697	134.55	19	2	2	8	12	16	6	2887200		1145000	415930	1132400		12	3	3	2	6	10	9	4	Carbamidomethylation; Deamidation (NQ); Carbamidomethylation (DHKE X@N-term); Iminobiotinylation	54566	Alpha-2-antiplasmin OS=Homo sapiens OX=9606 GN=SERPINF2 PE=1 SV=3
570	1521	Q8TE73	134.41	3	0	0	1	2	2	1				593640	732000	0	38	1	8	10	13	38	34	23		529026	Dynein axonemal heavy chain 5 OS=Homo sapiens OX=9606 GN=DNAH5 PE=1 SV=3
1444	723	Q9H254	134.28	4	1	0	1	1	1	2						2354900	25	1	4	5	7	10	10	18	Carbamidomethylation	288984	Spectrin beta chain non-erythrocytic 4 OS=Homo sapiens OX=9606 GN=SPTBN4 PE=1 SV=2
2413	389	Q86VP6	134.18	8	0	0	2	7	3	4			474090	2003200	65825	97125	13	6	1	1	5	14	4	7	Carbamidomethylation; Acetylation (Protein N-term)	136375	Cullin-associated NEDD8-dissociated protein 1 OS=Homo sapiens OX=9606 GN=CAND1 PE=1 SV=2
3152	459	Q13835	134.16	12	3	5	2	4	2	6	158740	66254	142250	390180		504780	11	7	3	5	2	4	5	4	Carbamidomethylation; Oxidation (M)	82861	Plakophilin-1 OS=Homo sapiens OX=9606 GN=PKP1 PE=1 SV=2
1660	508	Q8NBP7	134.15	11	2	9	2	2	2	1	154550	1007900					10	4	1	15	8	10	9	5	Deamidation (NQ)	74286	Proprotein convertase subtilisin/kexin type 9 OS=Homo sapiens OX=9606 GN=PCSK9 PE=1 SV=3
654	621	Q13838	134.11	15	1	5	6	10	9	11		1187700	1940300	1978500	1435700	1263400	17	5	1	10	12	20	42	29		48991	Spliceosome RNA helicase DDX39B OS=Homo sapiens OX=9606 GN=DDX39B PE=1 SV=1
3127	457	Q7L1Q6	133.61	16	1	1	3	12	0	9				2822300		2730100	12	4	1	1	6	9	0	6	Oxidation (M)	48043	eIF5-mimic protein 2 OS=Homo sapiens OX=9606 GN=BZW1 PE=1 SV=1
2223	717	P67775	133.53	18	3	4	18	14	16	16		82932	1075300	2341800	1918200	1894200	8	5	2	1	12	7	8	6	Deamidation (NQ); Tri nitro benzene; Aminotyrosine with sulfation	35594	Serine/threonine-protein phosphatase 2A catalytic subunit alpha isoform OS=Homo sapiens OX=9606 GN=PPP2CA PE=1 SV=1
409	1263	Q9UBR1	133.42	17	1	1	4	14	14	13				744690	142590	283060	17	1	1	14	24	41	37	48	Deamidation (NQ); Oxidation (M)	43166	Beta-ureidopropionase OS=Homo sapiens OX=9606 GN=UPB1 PE=1 SV=1
3226	703	P05141	132.93	28	23	0	10	3	4	1	485250						9	1	5	0	3	6	7	1	Carbamidomethylation	32852	ADP/ATP translocase 2 OS=Homo sapiens OX=9606 GN=SLC25A5 PE=1 SV=7
1652	770	P05160	132.82	8	0	0	4	3	6	4					0		17	1	0	0	9	9	19	11	Carbamidomethylation; Deamidation (NQ); Propionamide; Carbamidomethylation (DHKE X@N-term); Ammonia-loss (N); ISD (z+2)-series	75511	Coagulation factor XIII B chain OS=Homo sapiens OX=9606 GN=F13B PE=1 SV=3
3683	592	Q3MHD2	132.78	38	38	12	12	0	12	0	20083000	305570	6806900		282250		6	6	12	2	3	0	2	0	Carbamidomethylation; Deamidation (NQ); Acetylation (Protein N-term); Carbamidomethylation (DHKE X@N-term)	21701	Protein LSM12 OS=Homo sapiens OX=9606 GN=LSM12 PE=1 SV=2
1402	393	Q9Y230	132.43	19	1	5	6	17	14	9		397680	694850	2667800	2644400	1114200	12	6	2	12	3	15	16	8	Acetylation (Protein N-term)	51157	RuvB-like 2 OS=Homo sapiens OX=9606 GN=RUVBL2 PE=1 SV=3
3955	483	Q86YZ3	132.31	5	0	0	0	1	1	5			122350	656160	1747700	2847700	8	7	0	1	1	2	4	8	Pyro-glu from Q; Carbamidomethylation (DHKE X@N-term)	282389	Hornerin OS=Homo sapiens OX=9606 GN=HRNR PE=1 SV=2
2349	398	P49591	132.3	18	1	2	7	15	10	13			2321900	4573300	3579600	4196200	9	6	1	5	3	9	7	8	Oxidation (M)	58777	Serine--tRNA ligase cytoplasmic OS=Homo sapiens OX=9606 GN=SARS1 PE=1 SV=3
2851	549	P0DP24	132.07	50	23	15	37	7	17	3	17800000	142720	4479900		1079000		7	4	6	1	4	9	5	2	Acetylation (Protein N-term); Dethiomethyl	16838	Calmodulin-2 OS=Homo sapiens OX=9606 GN=CALM2 PE=1 SV=1
873	744	P02042	131.99	33	7	9	9	28	15	20				0			9	1	4	8	17	22	12	27	Formylation; Oxidation (HW); Tryptophan oxidation to kynurenin; Dihydroxy; Methionine replacement by azido homoalanine	16055	Hemoglobin subunit delta OS=Homo sapiens OX=9606 GN=HBD PE=1 SV=2
1252	667	Q15366	131.86	21	8	2	11	12	18	7	1420700		4550800	4026700	2381600	1190200	14	3	6	6	13	11	16	10		38580	Poly(rC)-binding protein 2 OS=Homo sapiens OX=9606 GN=PCBP2 PE=1 SV=1
1020	635	P01031	131.59	6	1	1	2	3	3	2			564620	4079500	541800	2829500	18	5	4	12	8	21	19	11	Pyro-glu from Q	188304	Complement C5 OS=Homo sapiens OX=9606 GN=C5 PE=1 SV=4
5225	312	P04637	131.11	32	5	0	7	27	0	0	46305		305030	5633300			9	9	1	0	2	8	0	0		43653	Cellular tumor antigen p53 OS=Homo sapiens OX=9606 GN=TP53 PE=1 SV=4
127	1049	P09543	130.99	20	4	5	8	12	16	11			134460	135730	0		27	1	13	24	45	68	91	105		47579	2' 3'-cyclic-nucleotide 3'-phosphodiesterase OS=Homo sapiens OX=9606 GN=CNP PE=1 SV=2
4679	368	P62140	130.72	35	10	4	9	11	5	15		28909		343990	385760	530010	8	3	2	1	2	3	1	4	Carbamidomethylation; Deamidation (NQ); Oxidation (M); Acetylation (Protein N-term)	37187	Serine/threonine-protein phosphatase PP1-beta catalytic subunit OS=Homo sapiens OX=9606 GN=PPP1CB PE=1 SV=3
2274	349	Q9UQ80	130.51	29	0	2	8	8	18	23		64548	3273700	3209700	5318800	3673700	13	11	0	1	7	7	11	9	Deamidation (NQ); Oxidation (M); Acetylation (Protein N-term); Sulphone	43787	Proliferation-associated protein 2G4 OS=Homo sapiens OX=9606 GN=PA2G4 PE=1 SV=3
3000	517	P55083	130.27	18	0	0	14	18	15	14			3653000	5699000	4726200	2017000	7	4	0	0	5	9	7	4	Oxidation (M)	28648	Microfibril-associated glycoprotein 4 OS=Homo sapiens OX=9606 GN=MFAP4 PE=1 SV=2
4276	523	P51665	130.16	22	10	0	9	16	3	14	454500		1704200	1337300	140080	591990	6	4	3	0	3	4	1	4		37025	26S proteasome non-ATPase regulatory subunit 7 OS=Homo sapiens OX=9606 GN=PSMD7 PE=1 SV=2
3240	439	P11586	129.88	9	0	2	4	7	5	7		20402	1235000	1574800	2355900	2244900	10	6	0	1	3	7	5	6	Deamidation (NQ)	101531	C-1-tetrahydrofolate synthase cytoplasmic OS=Homo sapiens OX=9606 GN=MTHFD1 PE=1 SV=4
1611	614	Q07666	129.74	26	10	3	4	8	9	5	762010	44507	250230	341290	652340	124650	17	5	16	1	4	10	12	7	Carbamidomethylation; Methylation(others)	48227	KH domain-containing RNA-binding signal transduction-associated protein 1 OS=Homo sapiens OX=9606 GN=KHDRBS1 PE=1 SV=1
2425	489	Q15233	129.31	14	0	7	6	8	11	9		419080	323960	493320	2281000	525270	7	3	0	10	3	6	8	5	Deamidation (NQ); Oxidation (M)	54232	Non-POU domain-containing octamer-binding protein OS=Homo sapiens OX=9606 GN=NONO PE=1 SV=4
4494	336	P62136	129.23	35	10	0	8	16	5	15				687130	160680	269340	8	3	2	0	2	5	1	4	Carbamidomethylation; Acetylation (Protein N-term)	37512	Serine/threonine-protein phosphatase PP1-alpha catalytic subunit OS=Homo sapiens OX=9606 GN=PPP1CA PE=1 SV=1
3634	536	O95967	128.9	14	0	0	6	14	14	14			8297500	9738500	11598000	7131600	6	6	0	0	1	6	6	6	Deamidation (NQ); Oxidation (M); N-Succinimidyl-2-morpholine acetate; Malonylation	49405	EGF-containing fibulin-like extracellular matrix protein 2 OS=Homo sapiens OX=9606 GN=EFEMP2 PE=1 SV=3
3733	654	Q6Q0C0	128.83	12	9	4	4	4	5	4	1904700	41597	1042900	0	317170	74293	8	4	3	2	2	4	5	2	Carbamidomethylation; 4-hydroxynonenal (HNE)	74609	E3 ubiquitin-protein ligase TRAF7 OS=Homo sapiens OX=9606 GN=TRAF7 PE=1 SV=1
3925	540	Q96FW1	128.52	18	0	0	5	14	16	15			111230	2214900	2138600	975390	7	5	0	0	2	4	7	4	Ethoxyformylation	31284	Ubiquitin thioesterase OTUB1 OS=Homo sapiens OX=9606 GN=OTUB1 PE=1 SV=2
2904	394	P50552	128.14	18	0	7	13	13	15	15		377300	520350	2809500	4935200	3954900	6	6	0	5	4	4	7	6		39830	Vasodilator-stimulated phosphoprotein OS=Homo sapiens OX=9606 GN=VASP PE=1 SV=3
3796	713	Q8NBM8	128.07	13	1	1	2	9	3	6			523150	1002600	128840	201760	8	3	3	1	1	7	3	3		54647	Prenylcysteine oxidase-like OS=Homo sapiens OX=9606 GN=PCYOX1L PE=1 SV=2
1263	927	O60292	127.7	6	3	0	2	2	2	2	485460		164580				22	2	19	2	5	9	19	8	Carbamidomethylation	194608	Signal-induced proliferation-associated 1-like protein 3 OS=Homo sapiens OX=9606 GN=SIPA1L3 PE=1 SV=3
2208	385	O43175	127.65	17	5	5	6	6	11	11	267600	1036300	1242300	582210	4325600	942670	13	5	5	6	5	7	8	5	Carbamidomethylation; Deamidation (NQ)	56651	D-3-phosphoglycerate dehydrogenase OS=Homo sapiens OX=9606 GN=PHGDH PE=1 SV=4
1714	495	P07602	127.45	13	5	13	8	8	3	0	2390600	4895200	3095400	2333400	1465400		7	7	4	29	8	3	2	0	Oxidation (M)	58113	Prosaposin OS=Homo sapiens OX=9606 GN=PSAP PE=1 SV=2
581	850	Q9UHB6	127.36	12	6	2	4	4	6	2	396600		48039				22	3	8	29	19	27	28	14	Carbamidomethylation	85226	LIM domain and actin-binding protein 1 OS=Homo sapiens OX=9606 GN=LIMA1 PE=1 SV=1
2822	478	Q14195	127.2	10	0	1	1	10	10	9				153730	144670	123290	7	1	0	1	1	10	8	7	Oxidation (M)	61963	Dihydropyrimidinase-related protein 3 OS=Homo sapiens OX=9606 GN=DPYSL3 PE=1 SV=1
3482	438	Q01518	127.08	22	0	0	12	6	20	12			1767000	1432100	6074700	2331800	7	5	0	0	4	2	10	4	Oxidation (M); Deoxy	51902	Adenylyl cyclase-associated protein 1 OS=Homo sapiens OX=9606 GN=CAP1 PE=1 SV=5
1131	1243	P25398	126.82	34	23	5	23	12	17	5	693770		62296	519390	656350		11	2	6	6	7	11	28	11	Carbamidomethylation; Acetylation (Protein N-term)	14515	40S ribosomal protein S12 OS=Homo sapiens OX=9606 GN=RPS12 PE=1 SV=3
2431	597	Q9NTK5	126.44	13	0	1	10	11	9	8			1007600	0	361630	533380	8	3	0	2	8	8	10	4		44744	Obg-like ATPase 1 OS=Homo sapiens OX=9606 GN=OLA1 PE=1 SV=2
2807	468	P07942	126.42	7	1	2	1	5	2	1	448600	160270	319100	892150	76188	0	14	9	1	5	2	9	7	3		198037	Laminin subunit beta-1 OS=Homo sapiens OX=9606 GN=LAMB1 PE=1 SV=2
747	503	P84243	126.37	51	7	12	30	20	25	22			194230				12	1	8	8	8	14	33	30	Carbamidomethylation	15328	Histone H3.3 OS=Homo sapiens OX=9606 GN=H3-3B PE=1 SV=2
1953	562	Q2M2I5	126.25	12	0	5	5	4	7	9						0	15	1	0	13	5	4	11	12	Deamidation (NQ); Biotinylation; Pyro-glu from Q	55087	Keratin type I cytoskeletal 24 OS=Homo sapiens OX=9606 GN=KRT24 PE=1 SV=1
2608	377	P12268	126.2	23	0	2	7	11	17	9		264530	1052000	2347800	2538700	1964300	11	7	0	3	3	12	7	5	Deamidation (NQ); Oxidation (M); Formylation	55805	Inosine-5'-monophosphate dehydrogenase 2 OS=Homo sapiens OX=9606 GN=IMPDH2 PE=1 SV=2
1303	1136	Q8NHP1	126.08	22	1	0	7	18	11	8			1230900	1891000	1325200	1061200	15	2	1	0	5	20	16	18	Carbamidomethylation; Formylation	36970	Aflatoxin B1 aldehyde reductase member 4 OS=Homo sapiens OX=9606 GN=AKR7L PE=2 SV=7
1881	757	Q12931	126.07	10	0	6	4	5	6	5		35147	0		52895		11	2	0	10	4	9	13	6		80110	Heat shock protein 75 kDa mitochondrial OS=Homo sapiens OX=9606 GN=TRAP1 PE=1 SV=3
2495	581	Q06828	125.96	11	6	0	6	10	6	9	306780		7356500	10468000	4877300	3201000	9	8	3	0	5	9	8	6		43179	Fibromodulin OS=Homo sapiens OX=9606 GN=FMOD PE=1 SV=2
4004	504	Q9UI12	125.68	14	0	0	3	12	6	3			0	528580	512350	479680	8	4	0	0	2	7	6	1		55883	V-type proton ATPase subunit H OS=Homo sapiens OX=9606 GN=ATP6V1H PE=1 SV=1
2756	356	O00231	125.5	23	2	6	5	19	9	9	138150	295900	416040	2347100	1375400	1278900	11	10	1	7	2	10	4	4	Acetylation (Protein N-term)	47464	26S proteasome non-ATPase regulatory subunit 11 OS=Homo sapiens OX=9606 GN=PSMD11 PE=1 SV=3
2340	401	Q9H223	125.5	13	2	3	8	9	9	8			0		0		10	1	1	2	6	9	7	8	Oxidation (M)	61175	EH domain-containing protein 4 OS=Homo sapiens OX=9606 GN=EHD4 PE=1 SV=1
1539	681	P14136	125.09	10	5	3	6	6	4	6	27241						11	1	3	14	9	9	8	8	Ammonia-loss (N)	49880	Glial fibrillary acidic protein OS=Homo sapiens OX=9606 GN=GFAP PE=1 SV=1
3495	436	P04062	124.99	14	1	12	1	10	1	9		335060		491810		967770	9	5	2	14	4	13	6	9	Oxidation (M)	59716	Lysosomal acid glucosylceramidase OS=Homo sapiens OX=9606 GN=GBA1 PE=1 SV=3
4182	391	Q96QK1	124.88	10	0	0	2	9	3	7			353190	2172600	300020	924670	7	6	0	0	2	7	2	4		91707	Vacuolar protein sorting-associated protein 35 OS=Homo sapiens OX=9606 GN=VPS35 PE=1 SV=2
3801	683	P09467	124.8	21	0	0	4	13	16	13			366330	1216200	1835100	1362800	7	5	0	0	1	6	6	5	Oxidation (M); Methylation(others); Chlorination of tyrosine residues	36842	Fructose-1 6-bisphosphatase 1 OS=Homo sapiens OX=9606 GN=FBP1 PE=1 SV=5
742	580	Q9HB40	124.78	19	4	2	6	7	8	9			91141	678370		64337	22	4	8	8	13	14	30	29		50831	Retinoid-inducible serine carboxypeptidase OS=Homo sapiens OX=9606 GN=SCPEP1 PE=1 SV=1
3398	492	P13674	124.58	9	0	3	4	9	9	9		22794	1150100	2084100	1688100	2042000	5	4	0	1	3	6	6	5	Deamidation (NQ); Oxidation (M)	61049	Prolyl 4-hydroxylase subunit alpha-1 OS=Homo sapiens OX=9606 GN=P4HA1 PE=1 SV=2
3198	363	P22234	124.49	22	3	5	4	12	16	14	109440	76742	174010	169260	1123700	1029800	9	7	1	1	2	6	8	5	Acetylation (Protein N-term); Carbamidomethylation (DHKE X@N-term)	47079	Bifunctional phosphoribosylaminoimidazole carboxylase/phosphoribosylaminoimidazole succinocarboxamide synthetase OS=Homo sapiens OX=9606 GN=PAICS PE=1 SV=3
2226	423	Q9UHD8	124.32	12	2	3	4	8	7	7	241600	306550	3046900	3979000	3862200	2516500	11	5	2	8	4	10	7	5		65402	Septin-9 OS=Homo sapiens OX=9606 GN=SEPTIN9 PE=1 SV=2
3424	435	P04040	124.25	15	0	0	6	7	5	11			399330	1440700	1284600	1383500	8	5	0	0	5	5	4	7	Deamidation (NQ); Oxidation (M)	59756	Catalase OS=Homo sapiens OX=9606 GN=CAT PE=1 SV=3
4610	1152	Q15717	123.96	13	7	1	7	4	10	1	1136300		488040		0		7	1	1	1	1	5	4	1	Carbamidomethylation	36092	ELAV-like protein 1 OS=Homo sapiens OX=9606 GN=ELAVL1 PE=1 SV=2
441	2829	Q9Y6Q9	123.94	6	1	1	2	2	4	3			0				27	1	3	16	17	21	59	40		155292	Nuclear receptor coactivator 3 OS=Homo sapiens OX=9606 GN=NCOA3 PE=1 SV=1
4068	661	P04278	123.76	18	0	0	5	11	11	8			365220	303220	598250	261320	7	4	0	0	2	4	6	4	Carbamidomethylation; Deamidation (NQ); Carbamidomethylation (DHKE X@N-term)	43779	Sex hormone-binding globulin OS=Homo sapiens OX=9606 GN=SHBG PE=1 SV=2
477	1861	Q8IVL1	123.65	4	0	1	1	3	2	2			0				26	1	2	11	19	44	41	33	Carbamidomethylation	268165	Neuron navigator 2 OS=Homo sapiens OX=9606 GN=NAV2 PE=1 SV=3
1423	610	Q7RTS7	123.59	7	2	5	2	4	4	5		869330					13	3	2	11	9	11	11	13	Carbamidomethylation; Deamidation (NQ); Formylation; Lysine oxidation to aminoadipic semialdehyde; Glycidamide adduct	57865	Keratin type II cytoskeletal 74 OS=Homo sapiens OX=9606 GN=KRT74 PE=1 SV=2
2012	462	Q92973	123.56	13	1	2	7	11	4	4		87647	1294600	5224200	207200	120780	14	6	1	4	6	13	8	8	Oxidation (M); Acetylation (Protein N-term)	102355	Transportin-1 OS=Homo sapiens OX=9606 GN=TNPO1 PE=1 SV=2
3774	554	Q00266	123.43	11	0	7	7	10	10	10		40187	961730	5347500	3498800	3341500	5	3	0	3	3	4	4	4		43648	S-adenosylmethionine synthase isoform type-1 OS=Homo sapiens OX=9606 GN=MAT1A PE=1 SV=2
283	589	O75787	123.27	23	2	15	3	7	8	6		1903900					20	6	7	14	22	48	52	66	Deamidation (NQ)	39008	Renin receptor OS=Homo sapiens OX=9606 GN=ATP6AP2 PE=1 SV=2
1081	1183	Q9UHY1	123.04	14	1	0	5	10	5	7			563720	430090		309570	18	2	4	0	9	17	24	17	Carbamidomethylation	59845	Nuclear receptor-binding protein OS=Homo sapiens OX=9606 GN=NRBP1 PE=1 SV=1
2712	617	Q4LDE5	122.83	2	0	0	1	1	1	1			703210	1101100	1420900	600630	13	5	1	0	4	9	9	5		390171	Sushi von Willebrand factor type A EGF and pentraxin domain-containing protein 1 OS=Homo sapiens OX=9606 GN=SVEP1 PE=1 SV=3
2678	444	P28838	122.82	16	0	3	6	5	8	14		7614.1	145890	381740	1691700	4658600	9	6	0	2	8	3	8	8	Oxidation (M); Methylation(others)	56166	Cytosol aminopeptidase OS=Homo sapiens OX=9606 GN=LAP3 PE=1 SV=3
1495	1288	Q5T4S7	122.64	2	0	0	0	1	1	1				0			25	1	2	4	6	16	14	10	Oxidation (M)	573849	E3 ubiquitin-protein ligase UBR4 OS=Homo sapiens OX=9606 GN=UBR4 PE=1 SV=1
343	1224	Q14766	122.55	5	1	1	2	3	2	2						137260	26	1	4	22	32	43	43	43	Carbamidomethylation	186795	Latent-transforming growth factor beta-binding protein 1 OS=Homo sapiens OX=9606 GN=LTBP1 PE=1 SV=4
3467	537	Q13976	122.37	13	1	0	4	6	3	2			0	270070	103820	0	14	3	2	0	3	8	5	2	Acetylation (Protein N-term)	76364	cGMP-dependent protein kinase 1 OS=Homo sapiens OX=9606 GN=PRKG1 PE=1 SV=3
255	1498	Q8TCY9	122.25	9	2	3	3	5	6	4	0	0	0				26	2	18	20	18	55	66	45		104987	Up-regulator of cell proliferation OS=Homo sapiens OX=9606 GN=URGCP PE=1 SV=2
2295	1010	Q14574	122.13	6	0	0	1	5	4	4			59296	188530	161220	686100	11	3	2	0	3	14	10	5		99969	Desmocollin-3 OS=Homo sapiens OX=9606 GN=DSC3 PE=1 SV=3
2657	480	Q99460	122.05	8	0	0	3	5	3	5			189560	326920	135960	374050	12	5	0	1	5	9	6	8		105836	26S proteasome non-ATPase regulatory subunit 1 OS=Homo sapiens OX=9606 GN=PSMD1 PE=1 SV=2
3565	545	Q08380	121.96	12	3	10	7	4	6	5	665000	545550	1172800	490190	854920	385240	9	5	1	5	4	2	5	3	Amidation	65331	Galectin-3-binding protein OS=Homo sapiens OX=9606 GN=LGALS3BP PE=1 SV=1
992	1390	Q9UDY2	121.85	8	3	1	1	2	3	3	710800						19	1	7	5	5	17	26	17		133958	Tight junction protein ZO-2 OS=Homo sapiens OX=9606 GN=TJP2 PE=1 SV=2
2811	400	P00352	121.61	18	0	0	7	15	13	15			2278500	6040700	5116700	2917800	11	9	0	0	4	9	6	8	Oxidation (M); Acetylation (K); Formylation; Pyro-glu from Q	54862	Aldehyde dehydrogenase 1A1 OS=Homo sapiens OX=9606 GN=ALDH1A1 PE=1 SV=2
2241	978	Q69YQ0	121.61	4	2	0	3	1	3	1	2615200		314380		110580		9	1	5	4	6	7	6	7	Deamidation (NQ); Acetylation (Protein N-term)	124544	Cytospin-A OS=Homo sapiens OX=9606 GN=SPECC1L PE=1 SV=3
2188	449	P05089	121.6	20	10	17	10	17	11	8	3435000	1559000	2790300	2550700	1514600	1734300	7	6	3	13	4	10	4	3	Oxidation (M)	34735	Arginase-1 OS=Homo sapiens OX=9606 GN=ARG1 PE=1 SV=2
334	4046	Q8TB24	121.6	8	1	2	3	2	5	3			0				23	1	3	27	20	36	59	45	Carbamidomethylation; Methylation(KR); Phosphorylation (STY)	107853	Ras and Rab interactor 3 OS=Homo sapiens OX=9606 GN=RIN3 PE=1 SV=4
3725	519	P46459	121.58	11	0	1	3	5	2	7			1432100	603380	274120	148500	9	6	0	2	2	5	3	6	Oxidation (M); Methylation(others)	82594	Vesicle-fusing ATPase OS=Homo sapiens OX=9606 GN=NSF PE=1 SV=3
1996	735	P50395	121.36	13	2	4	8	10	10	9	309740	30446	355190	225020	256280	216540	9	1	1	6	5	10	13	6	Deamidation (NQ)	50663	Rab GDP dissociation inhibitor beta OS=Homo sapiens OX=9606 GN=GDI2 PE=1 SV=2
1832	638	P17661	121.06	14	3	3	4	9	7	6						0	16	1	3	2	3	14	12	9	Dehydration	53536	Desmin OS=Homo sapiens OX=9606 GN=DES PE=1 SV=3
1768	529	P54578	120.68	17	6	7	12	5	8	4	115610	162650	1136100	0	127380	119240	13	6	3	7	11	8	9	7	Deamidation (NQ)	56069	Ubiquitin carboxyl-terminal hydrolase 14 OS=Homo sapiens OX=9606 GN=USP14 PE=1 SV=3
2145	502	Q92626	120.61	6	1	4	3	2	1	2	314270	642590	1236800	1263600	715050	846310	10	6	1	15	4	9	5	4		165274	Peroxidasin homolog OS=Homo sapiens OX=9606 GN=PXDN PE=1 SV=2
1419	1057	Q13576	120.54	6	1	0	1	3	3	2				79919		73913	22	1	5	4	5	19	17	5		180577	Ras GTPase-activating-like protein IQGAP2 OS=Homo sapiens OX=9606 GN=IQGAP2 PE=1 SV=4
4613	771	P35858	120.43	12	3	0	0	7	7	6	0			1919000	2575300	2808000	6	5	1	0	0	4	4	4	Carbamidomethylation (DHKE X@N-term); Proline oxidation to pyrrolidinone; Dihydroxy methylglyoxal adduct	66035	Insulin-like growth factor-binding protein complex acid labile subunit OS=Homo sapiens OX=9606 GN=IGFALS PE=1 SV=1
2971	414	P19021	120.2	10	0	8	1	4	2	1		2102600		796670	218940		14	7	0	12	3	6	3	2	Deamidation (NQ)	108332	Peptidyl-glycine alpha-amidating monooxygenase OS=Homo sapiens OX=9606 GN=PAM PE=1 SV=2
1370	862	Q14166	120.11	12	1	3	8	6	9	5		11468	678200	716220	456590	596590	12	4	4	6	10	13	16	8	Deamidation (NQ); Methylation(others); Propionamide (K X@N-term)	74404	Tubulin--tyrosine ligase-like protein 12 OS=Homo sapiens OX=9606 GN=TTLL12 PE=1 SV=2
731	1289	O15371	119.89	11	1	4	4	5	7	5		41630	151480	94758	68773	36939	16	1	16	15	8	18	23	24		63973	Eukaryotic translation initiation factor 3 subunit D OS=Homo sapiens OX=9606 GN=EIF3D PE=1 SV=1
2744	479	Q15046	119.65	13	2	2	6	9	8	12	55235	0	1350000	1765800	1070700	1348600	10	6	1	1	4	7	8	7	Oxidation (M); Formylation	68048	Lysine--tRNA ligase OS=Homo sapiens OX=9606 GN=KARS1 PE=1 SV=3
3522	488	Q06481	119.58	10	2	1	2	6	0	7	623100	136510	316940	918740		527440	9	5	2	2	4	6	0	6	Carbamidomethylation	86956	Amyloid beta precursor like protein 2 OS=Homo sapiens OX=9606 GN=APLP2 PE=1 SV=2
350	3254	Q8N3Y3	119.09	10	1	2	4	4	7	4			0				25	1	7	20	27	33	54	44		81787	Xylosyl- and glucuronyltransferase LARGE2 OS=Homo sapiens OX=9606 GN=LARGE2 PE=1 SV=2
989	1492	Q8N1G1	118.72	7	2	1	2	4	3	2	0						25	1	7	9	10	19	19	13	Carbamidomethylation	131509	RNA exonuclease 1 homolog OS=Homo sapiens OX=9606 GN=REXO1 PE=1 SV=3
3296	525	P11766	118.69	13	0	0	2	12	11	10			301190	2815000	1792600	3265800	7	5	0	0	2	7	7	6		39724	Alcohol dehydrogenase class-3 OS=Homo sapiens OX=9606 GN=ADH5 PE=1 SV=4
1464	1069	P49756	118.5	6	4	3	5	3	3	2	3011700	31605	236040				9	1	7	7	10	9	13	8	Carbamidomethylation	100186	RNA-binding protein 25 OS=Homo sapiens OX=9606 GN=RBM25 PE=1 SV=3
1710	450	P02649	118.5	20	2	9	8	13	19	19					647840	0	8	1	1	9	8	8	10	11	Deamidation (NQ); Oxidation (M); Formylation; Carboxylation (E); Oxidation (HW); 2 more	36154	Apolipoprotein E OS=Homo sapiens OX=9606 GN=APOE PE=1 SV=1
2599	463	Q13162	118.31	21	4	8	8	21	10	13		106960	820800	3717600	303570	880170	7	4	1	7	3	10	5	4	Methylation(others); N-Succinimidyl-2-morpholine acetate; Pyro-glu from Q	30540	Peroxiredoxin-4 OS=Homo sapiens OX=9606 GN=PRDX4 PE=1 SV=1
3110	403	Q96P63	118.31	19	7	5	10	9	2	14	70809	106110	228710	564670		1148600	8	6	2	5	4	5	1	7	Oxidation (M); Acetylation (Protein N-term)	46276	Serpin B12 OS=Homo sapiens OX=9606 GN=SERPINB12 PE=1 SV=1
2917	441	Q06830	118.17	41	18	8	12	29	21	21	121790			224790	376050	241770	7	3	2	7	3	6	4	4	Carbamidomethylation; Methylation(others); Pyro-glu from Q	22110	Peroxiredoxin-1 OS=Homo sapiens OX=9606 GN=PRDX1 PE=1 SV=1
2318	524	P14550	117.91	22	0	1	10	17	11	6			147470	403570			10	2	0	1	4	10	10	9	Carbamidomethylation; Oxidation (M); Carbamidomethylation (DHKE X@N-term)	36573	Aldo-keto reductase family 1 member A1 OS=Homo sapiens OX=9606 GN=AKR1A1 PE=1 SV=3
2008	982	P32969	117.87	26	18	2	16	6	4	6	529370		194690				7	1	4	9	2	11	6	8		21863	60S ribosomal protein L9 OS=Homo sapiens OX=9606 GN=RPL9P9 PE=1 SV=1
3070	511	Q71DI3	117.68	39	26	29	26	37	37	13	8671500	377860	7338500	0	882840		4	1	8	3	5	3	3	2	Carbamidomethylation; Deamidation (NQ); Oxidation (M); Carbamidomethylation (DHKE X@N-term)	15388	Histone H3.2 OS=Homo sapiens OX=9606 GN=H3C13 PE=1 SV=3
4692	510	Q14847	117.67	24	0	0	0	11	24	15				4087600	3267600	3033700	6	6	0	0	0	3	6	4	Oxidation (M)	29717	LIM and SH3 domain protein 1 OS=Homo sapiens OX=9606 GN=LASP1 PE=1 SV=2
811	474	P49588	117.66	11	1	2	2	9	6	5		0	357240	1595500	1068900	647260	18	6	17	6	5	25	28	12	Oxidation (M)	106810	Alanine--tRNA ligase cytoplasmic OS=Homo sapiens OX=9606 GN=AARS1 PE=1 SV=2
1764	714	Q6KB66	117.63	12	6	6	3	6	4	6	124900	0		0		101140	10	3	2	15	8	7	6	7		50525	Keratin type II cytoskeletal 80 OS=Homo sapiens OX=9606 GN=KRT80 PE=1 SV=2
1312	694	Q9UNS2	117.32	16	2	0	5	11	9	7			512410	1154500	294260	397020	16	3	4	0	7	13	20	16	Carbamidomethylation; Oxidation (M); Acetylation (Protein N-term)	47873	COP9 signalosome complex subunit 3 OS=Homo sapiens OX=9606 GN=COPS3 PE=1 SV=3
3709	672	P23921	117.05	6	0	0	2	6	2	4			423630	1173600	234770	218770	9	4	0	0	2	10	2	4		90070	Ribonucleoside-diphosphate reductase large subunit OS=Homo sapiens OX=9606 GN=RRM1 PE=1 SV=1
2830	485	P16152	116.93	32	1	0	6	20	14	16			495740	1899600	1384800	663120	10	5	1	0	5	5	9	7	Acetylation (TSCYH)	30375	Carbonyl reductase [NADPH] 1 OS=Homo sapiens OX=9606 GN=CBR1 PE=1 SV=3
3151	396	Q8IUX7	116.71	8	0	0	3	5	5	4			0	3586900	2135800	589890	10	7	0	0	2	8	8	5	Deamidation (NQ); Oxidation (M)	130929	Adipocyte enhancer-binding protein 1 OS=Homo sapiens OX=9606 GN=AEBP1 PE=1 SV=1
3095	653	P54136	116.67	8	2	0	4	5	8	4	0		750080	785750	451750	395330	8	3	1	0	6	5	8	4	Oxidation (M)	75379	Arginine--tRNA ligase cytoplasmic OS=Homo sapiens OX=9606 GN=RARS1 PE=1 SV=2
4012	1241	P61247	116.63	13	7	0	10	2	9	2	4548600		286060		0		5	3	3	0	3	2	7	2	Methylphosphonylation	29945	40S ribosomal protein S3a OS=Homo sapiens OX=9606 GN=RPS3A PE=1 SV=2
3822	875	Q9UM47	116.52	3	0	0	1	1	1	1			1112300	613680	374320	741090	10	3	0	0	3	8	2	4	Carbamidomethylation	243629	Neurogenic locus notch homolog protein 3 OS=Homo sapiens OX=9606 GN=NOTCH3 PE=1 SV=2
2866	720	Q9UQ35	116.4	5	3	0	1	1	1	1	1237400		0				13	4	5	1	1	7	6	6	Carbamidomethylation; Deamidation (NQ)	299616	Serine/arginine repetitive matrix protein 2 OS=Homo sapiens OX=9606 GN=SRRM2 PE=1 SV=2
4136	793	P12107	116.24	3	0	0	0	1	1	2				482950		1180000	8	2	2	0	2	5	3	3	Oxidation (HW)	181064	Collagen alpha-1(XI) chain OS=Homo sapiens OX=9606 GN=COL11A1 PE=1 SV=4
1107	772	Q02241	115.98	9	6	1	2	3	3	3	674790		91221				18	3	6	6	10	19	15	13	Carbamidomethylation; Deamidation (NQ)	110059	Kinesin-like protein KIF23 OS=Homo sapiens OX=9606 GN=KIF23 PE=1 SV=3
4397	448	O60749	115.96	14	1	0	1	2	6	11					363850	965730	10	4	2	0	2	5	7	8	Oxidation (M)	58471	Sorting nexin-2 OS=Homo sapiens OX=9606 GN=SNX2 PE=1 SV=2
1178	892	Q6YHK3	115.94	4	0	0	2	3	2	2			33477				16	1	1	4	9	20	17	14	Deamidation (NQ)	161688	CD109 antigen OS=Homo sapiens OX=9606 GN=CD109 PE=1 SV=2
835	868	Q8NI99	115.89	17	1	1	2	6	9	10					93396	171230	18	2	2	3	6	21	34	25		51694	Angiopoietin-related protein 6 OS=Homo sapiens OX=9606 GN=ANGPTL6 PE=1 SV=1
2800	466	P38646	115.79	14	0	9	2	4	7	0		500050	106220	0	1133700		11	6	0	17	2	3	5	0	Deamidation (NQ); Biotinylation	73681	Stress-70 protein mitochondrial OS=Homo sapiens OX=9606 GN=HSPA9 PE=1 SV=2
3864	1296	P02766	115.54	34	0	0	16	29	27	30			4339400	10259000	13067000	10486000	7	2	0	0	1	6	4	6	Methylation(others); Acetaldehyde +26	15887	Transthyretin OS=Homo sapiens OX=9606 GN=TTR PE=1 SV=1
4084	375	O00303	115.49	34	0	8	10	10	23	0		173560	623840	187080	283440		8	8	0	5	4	2	5	0	Oxidation (M)	37564	Eukaryotic translation initiation factor 3 subunit F OS=Homo sapiens OX=9606 GN=EIF3F PE=1 SV=1
1456	669	O75533	115.2	8	6	1	1	1	1	1	786790						12	3	3	6	4	9	16	16	Carbamidomethylation	145830	Splicing factor 3B subunit 1 OS=Homo sapiens OX=9606 GN=SF3B1 PE=1 SV=3
2823	997	Q8IZ83	114.88	6	0	0	4	5	6	6			1833000	1692000	1651800	1473300	7	3	0	0	3	6	10	8	Amidation	85127	Aldehyde dehydrogenase family 16 member A1 OS=Homo sapiens OX=9606 GN=ALDH16A1 PE=1 SV=2
4759	482	Q9NR30	114.76	11	0	1	7	4	3	0		6923	395660	40567	140360		7	5	0	1	4	5	2	0		87344	Nucleolar RNA helicase 2 OS=Homo sapiens OX=9606 GN=DDX21 PE=1 SV=5
3234	861	Q9UGI8	114.61	10	2	0	4	8	8	8			206350	696130	387810	705580	8	3	3	0	5	5	5	4	Carbamidomethylation; Oxidation (M)	47996	Testin OS=Homo sapiens OX=9606 GN=TES PE=1 SV=1
2496	402	P07910	114.57	18	12	16	9	16	18	4	1325500	2733100	210280	871830	1951300		5	4	3	13	3	5	6	1	Oxidation (M)	33670	Heterogeneous nuclear ribonucleoproteins C1/C2 OS=Homo sapiens OX=9606 GN=HNRNPC PE=1 SV=4
5328	465	O00299	114.49	23	0	0	7	20	7	18			302540	5215800	792630	1311900	5	4	0	0	1	4	1	4	Acetylation (Protein N-term)	26923	Chloride intracellular channel protein 1 OS=Homo sapiens OX=9606 GN=CLIC1 PE=1 SV=4
1827	886	P35030	114.45	14	0	3	1	10	7	9				0		1064300	10	3	0	2	1	16	17	7	Deamidation (NQ); Acetylation (K); Carbamylation; Dimethylation(KR); Methylation(KR); 2 more	32529	Trypsin-3 OS=Homo sapiens OX=9606 GN=PRSS3 PE=1 SV=2
4971	996	P35637	114.04	10	6	3	6	4	10	3	0	99865	612680	423020	869410	170240	3	3	1	1	2	2	5	1	Deamidation (NQ)	53426	RNA-binding protein FUS OS=Homo sapiens OX=9606 GN=FUS PE=1 SV=1
2571	567	P43034	113.98	11	0	2	3	10	5	9				668490	81575	544960	8	2	0	1	4	11	5	9		46638	Platelet-activating factor acetylhydrolase IB subunit beta OS=Homo sapiens OX=9606 GN=PAFAH1B1 PE=1 SV=2
2842	461	Q92599	113.8	12	2	2	2	8	8	10						156010	8	1	2	1	3	7	7	7		55756	Septin-8 OS=Homo sapiens OX=9606 GN=SEPTIN8 PE=1 SV=4
6498	743	Q9Y2D5	113.53	8	7	0	2	0	0	0	3320400		935550				5	4	4	0	1	0	1	0		94661	A-kinase anchor protein 2 OS=Homo sapiens OX=9606 GN=AKAP2 PE=1 SV=3
2956	819	P62244	113.51	35	35	11	14	6	8	6	2520600	23713	189850				6	2	5	1	4	4	6	5		14840	40S ribosomal protein S15a OS=Homo sapiens OX=9606 GN=RPS15A PE=1 SV=2
2214	1026	O95425	112.82	3	0	0	2	1	1	0			0		124750		13	2	7	2	5	10	9	3		247744	Supervillin OS=Homo sapiens OX=9606 GN=SVIL PE=1 SV=2
1822	558	P51114	112.82	18	9	2	7	4	2	4	3961000		237190				14	4	3	7	8	11	10	4		69721	RNA-binding protein FXR1 OS=Homo sapiens OX=9606 GN=FXR1 PE=1 SV=3
4376	550	Q12805	112.78	11	0	5	7	10	11	7		205000	2778000	1126400	2262400	794760	5	3	0	1	2	4	5	2	Carbamidomethylation; Oxidation (M); Acetylation (Protein N-term)	54641	EGF-containing fibulin-like extracellular matrix protein 1 OS=Homo sapiens OX=9606 GN=EFEMP1 PE=1 SV=2
4730	522	P81605	112.6	46	0	13	0	35	23	46		35133		4373000	506570	5311900	5	5	0	1	0	4	2	6		11284	Dermcidin OS=Homo sapiens OX=9606 GN=DCD PE=1 SV=2
1179	948	P62834	112.34	17	2	3	15	17	17	17			1628100	3782000	16835000	11062000	6	3	4	4	7	10	22	18		20987	Ras-related protein Rap-1A OS=Homo sapiens OX=9606 GN=RAP1A PE=1 SV=1
732	1070	Q9Y6E2	111.8	15	4	1	7	10	5	4	77691		181140	932950			16	2	4	5	18	35	26	16		48162	eIF5-mimic protein 1 OS=Homo sapiens OX=9606 GN=BZW2 PE=1 SV=1
5095	701	P25311	111.23	17	0	7	4	8	7	7		0	142260	560890	182000	391100	6	3	0	2	1	2	5	1		34259	Zinc-alpha-2-glycoprotein OS=Homo sapiens OX=9606 GN=AZGP1 PE=1 SV=2
3022	467	P62805	111.1	66	24	37	7	59	17	4	1011800	257150	393040	2218300	54855		10	9	4	5	1	8	6	2	Oxidation (M)	11367	Histone H4 OS=Homo sapiens OX=9606 GN=H4C16 PE=1 SV=2
5686	670	Q9H2A2	111.02	11	0	0	3	7	6	6			0	1112500	655120	347560	5	4	0	0	1	2	2	4	4-hydroxynonenal (HNE)	53401	2-aminomuconic semialdehyde dehydrogenase OS=Homo sapiens OX=9606 GN=ALDH8A1 PE=1 SV=1
4464	437	P47756	110.74	31	26	0	14	4	10	0	660710		801790	0	235440		7	6	6	0	3	1	4	0	Carbamidomethylation; Acetylation (Protein N-term)	30629	F-actin-capping protein subunit beta OS=Homo sapiens OX=9606 GN=CAPZB PE=1 SV=5
1654	1934	P08253	110.74	8	1	0	3	3	4	3			51191				13	1	1	1	5	11	20	10	Carbamidomethylation	73882	72 kDa type IV collagenase OS=Homo sapiens OX=9606 GN=MMP2 PE=1 SV=2
3278	487	Q68BL7	110.2	12	0	0	6	5	6	3			1461300	2045300	1907800	1064600	10	5	0	0	3	9	7	3		73054	Olfactomedin-like protein 2A OS=Homo sapiens OX=9606 GN=OLFML2A PE=2 SV=1
2540	552	P55072	110.14	9	0	4	3	7	5	4		373780	153940	299500	279520	96036	11	3	1	5	4	7	8	5		89322	Transitional endoplasmic reticulum ATPase OS=Homo sapiens OX=9606 GN=VCP PE=1 SV=4
428	1978	Q93052	109.99	7	1	1	1	4	4	3				475330	759360	387030	12	1	9	4	22	38	39	47	Carbamidomethylation	65746	Lipoma-preferred partner OS=Homo sapiens OX=9606 GN=LPP PE=1 SV=1
3122	830	Q07157	109.98	5	4	0	0	1	1	0	1270300						10	3	4	0	3	7	5	4		195457	Tight junction protein ZO-1 OS=Homo sapiens OX=9606 GN=TJP1 PE=1 SV=3
3536	513	P41091	109.79	16	0	9	11	10	7	8						241720	6	1	0	3	6	4	3	4	Deamidation (NQ); Acetylation (Protein N-term)	51110	Eukaryotic translation initiation factor 2 subunit 3 OS=Homo sapiens OX=9606 GN=EIF2S3 PE=1 SV=3
3128	583	P11047	109.78	3	0	2	2	1	2	0	159280	618080	259290	143540	117140		9	4	1	7	3	4	6	2		177602	Laminin subunit gamma-1 OS=Homo sapiens OX=9606 GN=LAMC1 PE=1 SV=3
2787	678	Q76LX8	109.45	4	0	0	1	3	3	1			1156900	1436600	1908200	1364300	11	4	1	1	4	7	9	5	Carbamidomethylation; Pyro-glu from Q	153604	A disintegrin and metalloproteinase with thrombospondin motifs 13 OS=Homo sapiens OX=9606 GN=ADAMTS13 PE=1 SV=1
3458	542	Q02818	109.3	14	0	4	4	12	6	4		22963	0	1076800	66722	200440	9	4	0	2	4	8	4	2		53879	Nucleobindin-1 OS=Homo sapiens OX=9606 GN=NUCB1 PE=1 SV=4
5002	521	P51116	109.2	15	12	0	4	1	1	2	2327200		429040				7	4	6	0	1	2	1	1	Carbamidomethylation; Deamidation (NQ); 4-hydroxynonenal (HNE)	74223	RNA-binding protein FXR2 OS=Homo sapiens OX=9606 GN=FXR2 PE=1 SV=2
6868	727	Q06787	109.02	10	10	0	0	0	2	0	2121300				0		4	4	4	0	0	0	1	0	Methylation(others)	71175	Fragile X messenger ribonucleoprotein 1 OS=Homo sapiens OX=9606 GN=FMR1 PE=1 SV=1
3256	665	P37802	109	19	0	0	6	14	7	8			192820	802280	427780	98232	7	3	0	0	1	10	6	5	Oxidation (M); Acetylation (Protein N-term)	22391	Transgelin-2 OS=Homo sapiens OX=9606 GN=TAGLN2 PE=1 SV=3
1927	1182	P46939	108.81	2	0	0	0	1	1	1					0		18	1	2	7	3	9	13	7		394467	Utrophin OS=Homo sapiens OX=9606 GN=UTRN PE=1 SV=2
2136	626	P29350	108.62	11	1	1	2	6	8	7				539510	709040	991850	13	3	3	1	5	9	12	7		67561	Tyrosine-protein phosphatase non-receptor type 6 OS=Homo sapiens OX=9606 GN=PTPN6 PE=1 SV=1
2356	1796	Q13308	108.61	5	0	0	1	3	3	1			122200	213120	93013		13	1	0	1	4	11	11	7		118392	Inactive tyrosine-protein kinase 7 OS=Homo sapiens OX=9606 GN=PTK7 PE=1 SV=2
4082	707	P50502	108.11	13	0	2	4	6	10	6		71058	354850	900410	2616000	722470	7	6	0	1	2	4	6	3	Deamidation (NQ); Oxidation (M)	41332	Hsc70-interacting protein OS=Homo sapiens OX=9606 GN=ST13 PE=1 SV=2
5001	645	A2RTX5	107.86	8	0	0	3	3	4	0			0		0		7	2	0	2	4	2	2	1	Carbamidomethylation; Tyrosine oxidation to 2-aminotyrosine	92646	Threonine--tRNA ligase 2 cytoplasmic OS=Homo sapiens OX=9606 GN=TARS3 PE=1 SV=1
3179	712	P50454	107.55	13	1	5	7	5	10	2		139930	374500		603290		9	3	1	5	3	6	6	2	Methylation(others)	46441	Serpin H1 OS=Homo sapiens OX=9606 GN=SERPINH1 PE=1 SV=2
1490	1187	O14920	107.17	8	2	1	3	4	3	2			0				15	1	4	2	10	17	15	5	Carbamidomethylation	86564	Inhibitor of nuclear factor kappa-B kinase subunit beta OS=Homo sapiens OX=9606 GN=IKBKB PE=1 SV=1
3265	527	P17655	107.11	9	0	5	3	2	8	3		18899	269090	196360	1389100	699080	7	4	0	3	2	3	9	5		79995	Calpain-2 catalytic subunit OS=Homo sapiens OX=9606 GN=CAPN2 PE=1 SV=6
2391	783	Q9UKX3	106.99	2	1	1	1	2	2	1	0		0		0		7	1	3	4	3	6	10	7	Deamidation (NQ); Acetylation (N-term); Pyro-glu from Q; 3-sulfanylpropanoyl; Carboxylation (DKW)	223603	Myosin-13 OS=Homo sapiens OX=9606 GN=MYH13 PE=2 SV=2
2711	731	O60610	106.89	5	0	0	2	3	4	1			341400	203700	240770	53542	11	3	1	1	5	9	9	3		141347	Protein diaphanous homolog 1 OS=Homo sapiens OX=9606 GN=DIAPH1 PE=1 SV=2
3496	646	P06132	106.87	20	2	0	2	17	5	20	0		495800	5198600	1220900	4457200	6	5	1	0	3	7	3	6	Deamidation (NQ); Oxidation (M); Dimethylation of proline residue	40787	Uroporphyrinogen decarboxylase OS=Homo sapiens OX=9606 GN=UROD PE=1 SV=2
547	3690	A6NE02	106.7	12	1	2	2	5	8	4				0	0		17	1	1	18	14	43	30	25		52471	BTB/POZ domain-containing protein 17 OS=Homo sapiens OX=9606 GN=BTBD17 PE=3 SV=1
5844	722	P30876	106.45	5	5	0	0	0	0	0	60702						5	3	3	0	2	1	2	0		133896	DNA-directed RNA polymerase II subunit RPB2 OS=Homo sapiens OX=9606 GN=POLR2B PE=1 SV=1
5263	569	P55884	106.02	7	0	0	3	6	2	3			59945	635740	39715	231400	5	4	0	0	2	4	2	2	Oxidation (M)	92482	Eukaryotic translation initiation factor 3 subunit B OS=Homo sapiens OX=9606 GN=EIF3B PE=1 SV=3
2472	514	Q9Y4E8	105.85	9	1	0	2	5	3	3				0	109600	0	12	3	5	0	5	10	8	3	Carbamidomethylation	112419	Ubiquitin carboxyl-terminal hydrolase 15 OS=Homo sapiens OX=9606 GN=USP15 PE=1 SV=3
865	5167	Q8IZ40	105.85	11	1	3	4	5	6	6		0					16	1	1	7	7	27	16	29		58012	REST corepressor 2 OS=Homo sapiens OX=9606 GN=RCOR2 PE=1 SV=2
3811	705	Q92820	105.71	11	0	3	3	6	8	8		226520	729060	10973000	1575500	6478100	5	3	0	2	2	3	5	6	Oxidation (M)	35964	Gamma-glutamyl hydrolase OS=Homo sapiens OX=9606 GN=GGH PE=1 SV=2
3076	879	P33908	105.47	7	0	1	3	5	3	3			0	1604500	359460	900750	8	2	0	5	3	8	6	2		72969	Mannosyl-oligosaccharide 1 2-alpha-mannosidase IA OS=Homo sapiens OX=9606 GN=MAN1A1 PE=1 SV=3
1278	2382	P54753	105.24	6	1	2	2	2	4	2		200990					16	1	15	6	7	8	17	8		110330	Ephrin type-B receptor 3 OS=Homo sapiens OX=9606 GN=EPHB3 PE=1 SV=2
1686	821	Q92900	104.81	9	8	0	1	1	1	1	2057100						13	4	13	4	6	8	11	5		124345	Regulator of nonsense transcripts 1 OS=Homo sapiens OX=9606 GN=UPF1 PE=1 SV=2
1563	2159	Q9HCF6	104.81	4	1	0	0	2	1	1	0						17	1	17	2	5	13	7	7		197570	Transient receptor potential cation channel subfamily M member 3 OS=Homo sapiens OX=9606 GN=TRPM3 PE=2 SV=4
4945	571	P21266	104.78	23	0	2	0	20	6	13				254540		167840	7	3	0	1	0	6	2	3	Oxidation (M)	26560	Glutathione S-transferase Mu 3 OS=Homo sapiens OX=9606 GN=GSTM3 PE=1 SV=3
3703	591	O00391	104.67	9	4	5	1	4	3	3	206780	277470	304610	1841000	483550	985910	7	5	4	3	1	4	4	2		82578	Sulfhydryl oxidase 1 OS=Homo sapiens OX=9606 GN=QSOX1 PE=1 SV=3
5410	956	P62266	104.67	27	27	19	19	0	19	19	5274000	207870	2405900		3113800	410370	3	3	4	3	1	0	1	1	Carbamidomethylation; Deamidation (NQ)	15808	40S ribosomal protein S23 OS=Homo sapiens OX=9606 GN=RPS23 PE=1 SV=3
3896	471	P07686	104.35	11	0	7	6	10	7	5		469320	418350	1323800	510020	156430	6	5	0	6	3	4	2	2		63138	Beta-hexosaminidase subunit beta OS=Homo sapiens OX=9606 GN=HEXB PE=1 SV=4
4227	516	Q15008	103.8	16	0	0	4	8	7	11			47887	920070	0	734840	6	4	0	0	1	4	4	6	Oxidation (M)	45531	26S proteasome non-ATPase regulatory subunit 6 OS=Homo sapiens OX=9606 GN=PSMD6 PE=1 SV=1
1586	577	P07339	103.76	12	7	6	4	5	4	5	447040	237980	209970	270320	275580	399390	9	5	4	13	2	13	9	9		44552	Cathepsin D OS=Homo sapiens OX=9606 GN=CTSD PE=1 SV=1
4011	746	Q9UNF0	103.7	11	0	1	5	5	2	2			47627	364810			10	3	0	1	3	6	3	3	Carbamidomethylation	55739	Protein kinase C and casein kinase substrate in neurons protein 2 OS=Homo sapiens OX=9606 GN=PACSIN2 PE=1 SV=2
3691	1242	Q9NZN4	103.61	5	0	1	2	3	3	4				1162300	713630	1271000	7	1	0	1	1	6	5	5		61162	EH domain-containing protein 2 OS=Homo sapiens OX=9606 GN=EHD2 PE=1 SV=2
3088	736	Q14624	103.5	6	0	1	2	3	4	3					47603		9	1	0	2	3	5	10	4	Oxidation (M); Dehydration	103357	Inter-alpha-trypsin inhibitor heavy chain H4 OS=Homo sapiens OX=9606 GN=ITIH4 PE=1 SV=4
1307	1365	P13010	103.45	8	1	3	4	4	4	3		51029	175940				17	1	2	6	6	14	22	10		82705	X-ray repair cross-complementing protein 5 OS=Homo sapiens OX=9606 GN=XRCC5 PE=1 SV=3
4707	657	Q99733	103.44	10	0	3	0	6	10	6		0		306390	472450	428640	5	2	0	1	0	3	5	4		42823	Nucleosome assembly protein 1-like 4 OS=Homo sapiens OX=9606 GN=NAP1L4 PE=1 SV=1
851	1134	Q15818	103.35	10	1	3	4	5	5	4		282520					14	1	4	11	7	20	19	28		47122	Neuronal pentraxin-1 OS=Homo sapiens OX=9606 GN=NPTX1 PE=1 SV=2
1600	1123	Q01804	103.33	6	3	0	2	2	1	1	2860500		746880				11	2	2	1	5	16	17	8		124045	OTU domain-containing protein 4 OS=Homo sapiens OX=9606 GN=OTUD4 PE=1 SV=4
3868	512	P68431	103.24	39	26	5	26	13	37	13	1965400		0		0		4	1	5	2	3	2	3	2	Carbamidomethylation	15404	Histone H3.1 OS=Homo sapiens OX=9606 GN=H3C12 PE=1 SV=2
1781	1114	Q14008	102.91	3	0	1	0	2	1	1				37784			15	1	5	10	4	12	8	5		225493	Cytoskeleton-associated protein 5 OS=Homo sapiens OX=9606 GN=CKAP5 PE=1 SV=3
5731	865	P06727	102.81	6	0	0	0	5	4	5				334970		464880	5	1	0	0	0	3	2	4	Deamidation (NQ)	45372	Apolipoprotein A-IV OS=Homo sapiens OX=9606 GN=APOA4 PE=1 SV=4
3967	851	Q6P2Q9	102.77	4	2	0	0	1	1	0	297280						12	3	3	0	2	7	4	0	Carbamidomethylation	273599	Pre-mRNA-processing-splicing factor 8 OS=Homo sapiens OX=9606 GN=PRPF8 PE=1 SV=2
5373	676	Q15517	102.71	14	0	1	0	8	5	9				833760	0	826890	7	4	0	1	0	3	3	3		51522	Corneodesmosin OS=Homo sapiens OX=9606 GN=CDSN PE=1 SV=3
1867	800	P58107	102.61	1	1	0	0	0	0	0				0			9	1	2	7	2	7	15	9		555666	Epiplakin OS=Homo sapiens OX=9606 GN=EPPK1 PE=1 SV=3
6331	679	P62995	102.27	19	18	0	10	0	1	0	1987000		289860				4	3	4	0	2	0	1	0	Carbamidomethylation	33666	Transformer-2 protein homolog beta OS=Homo sapiens OX=9606 GN=TRA2B PE=1 SV=1
4733	496	Q13347	102.06	19	0	0	4	13	8	15			244480	373890	0	507900	6	5	0	0	1	4	3	5		36502	Eukaryotic translation initiation factor 3 subunit I OS=Homo sapiens OX=9606 GN=EIF3I PE=1 SV=1
4021	916	Q8WVM8	102	8	1	0	6	7	7	3			137480	446080	129160	120430	7	2	1	0	4	5	4	2		72380	Sec1 family domain-containing protein 1 OS=Homo sapiens OX=9606 GN=SCFD1 PE=1 SV=4
3350	751	Q5D862	102	2	0	0	1	1	1	2	2078900	1122800	3408900	1106500	298940	1574200	6	3	1	3	7	2	4	4	Carbamidomethylation	248072	Filaggrin-2 OS=Homo sapiens OX=9606 GN=FLG2 PE=1 SV=1
2662	822	Q15029	101.97	5	0	1	2	4	2	2				106140			10	1	0	5	4	8	4	8		109436	116 kDa U5 small nuclear ribonucleoprotein component OS=Homo sapiens OX=9606 GN=EFTUD2 PE=1 SV=1
6679	774	P07477	101.83	12	0	2	0	12	0	9				1205000		1935300	4	1	0	1	0	3	0	2	Deamidation (NQ)	26558	Serine protease 1 OS=Homo sapiens OX=9606 GN=PRSS1 PE=1 SV=1
3001	633	P15311	101.77	8	3	3	5	5	2	2	197280	584180	2225100	973190	1736100	514490	7	3	2	7	6	6	2	2		69413	Ezrin OS=Homo sapiens OX=9606 GN=EZR PE=1 SV=4
2928	675	Q96QR8	101.73	13	0	2	1	13	1	7				0			9	1	0	4	3	10	2	7	Carbamidomethylation	33241	Transcriptional activator protein Pur-beta OS=Homo sapiens OX=9606 GN=PURB PE=1 SV=3
5237	728	Q92619	101.7	3	0	0	0	2	2	1				1000600	1342200	516340	5	3	0	0	0	4	3	3	Pyro-glu from Q	124614	Rho GTPase-activating protein 45 OS=Homo sapiens OX=9606 GN=ARHGAP45 PE=1 SV=2
1903	1047	Q9NSD9	101.61	5	1	1	2	5	3	3			216580	207950	258790	138310	8	1	16	2	1	9	8	6		66116	Phenylalanine--tRNA ligase beta subunit OS=Homo sapiens OX=9606 GN=FARSB PE=1 SV=3
2082	1051	Q13464	101.53	5	0	1	2	2	3	2			234500		247410		11	1	1	3	4	10	13	7		158174	Rho-associated protein kinase 1 OS=Homo sapiens OX=9606 GN=ROCK1 PE=1 SV=1
4006	906	P48147	101.52	6	1	0	2	3	2	1			662790	206460			7	2	2	0	1	6	5	2		80700	Prolyl endopeptidase OS=Homo sapiens OX=9606 GN=PREP PE=1 SV=2
2278	909	P62701	101.47	17	4	3	6	11	11	5	35072		0	105180	125050		11	2	1	5	3	9	9	8	Carbamidomethylation	29598	40S ribosomal protein S4 X isoform OS=Homo sapiens OX=9606 GN=RPS4X PE=1 SV=2
6772	599	Q9BT78	101.46	14	0	0	0	10	3	3				0	0	0	5	4	0	0	0	3	2	1	Deamidation (NQ)	46269	COP9 signalosome complex subunit 4 OS=Homo sapiens OX=9606 GN=COPS4 PE=1 SV=1
2517	780	Q9NYL9	101.45	24	13	1	9	2	3	3	789940		126850				12	4	5	3	6	2	5	10	Oxidation (M)	39595	Tropomodulin-3 OS=Homo sapiens OX=9606 GN=TMOD3 PE=1 SV=1
3087	561	P05067	101.25	8	2	2	3	5	2	2	2391400	1944700	489560	951950	107390	447210	8	3	1	5	3	10	3	2	Carbamidomethylation; Deamidation (NQ)	86943	Amyloid-beta precursor protein OS=Homo sapiens OX=9606 GN=APP PE=1 SV=3
3224	943	P19320	101.1	5	0	0	0	2	4	1					145250		8	1	0	0	0	8	9	5		81276	Vascular cell adhesion protein 1 OS=Homo sapiens OX=9606 GN=VCAM1 PE=1 SV=1
3979	910	P98095	101.02	3	0	0	1	2	2	1			1297200	768480	896470	34746	6	2	0	4	2	4	2	4	Carbamidomethylation; Deamidation (NQ)	126573	Fibulin-2 OS=Homo sapiens OX=9606 GN=FBLN2 PE=1 SV=2
882	2326	Q12965	100.89	6	3	1	2	2	3	2	95446						14	1	18	10	9	20	20	9	Carbamidomethylation	127062	Unconventional myosin-Ie OS=Homo sapiens OX=9606 GN=MYO1E PE=1 SV=2
3994	490	P33993	100.82	13	3	4	7	6	3	0	195630	101770	204850	473200	0		8	6	1	3	4	4	4	0		81308	DNA replication licensing factor MCM7 OS=Homo sapiens OX=9606 GN=MCM7 PE=1 SV=4
4450	891	Q08554	100.8	4	0	2	0	2	2	3		50202		349230	239970	1599000	4	2	0	1	1	8	1	3		99987	Desmocollin-1 OS=Homo sapiens OX=9606 GN=DSC1 PE=1 SV=2
1821	1280	Q14204	100.74	1	0	0	0	1	1	0				141610			14	1	0	6	4	7	15	11		532412	Cytoplasmic dynein 1 heavy chain 1 OS=Homo sapiens OX=9606 GN=DYNC1H1 PE=1 SV=5
4725	603	P31323	100.63	13	0	0	11	9	2	5			161610			0	5	1	0	0	3	4	3	3		46302	cAMP-dependent protein kinase type II-beta regulatory subunit OS=Homo sapiens OX=9606 GN=PRKAR2B PE=1 SV=3
6638	1118	P18621	100.61	11	11	9	9	0	9	0	3191000	28942	919180		163780		3	2	3	1	1	0	1	0		21397	60S ribosomal protein L17 OS=Homo sapiens OX=9606 GN=RPL17 PE=1 SV=3
2914	1037	Q8WVV4	100.13	7	2	1	1	3	3	1	257060						10	1	1	3	1	9	9	3		68065	Protein POF1B OS=Homo sapiens OX=9606 GN=POF1B PE=1 SV=3
3813	579	P01857	100.02	12	3	5	7	12	5	7	81386	88678	324540	2487200	768850	822250	5	3	1	4	3	5	2	3	Oxidation (M)	43912	Immunoglobulin heavy constant gamma 1 OS=Homo sapiens OX=9606 GN=IGHG1 PE=1 SV=2
1376	1702	Q6UXV4	99.98	15	0	6	5	8	6	7		21088					13	1	0	7	4	12	16	19	Carbamidomethylation	29159	MICOS complex subunit MIC27 OS=Homo sapiens OX=9606 GN=APOOL PE=1 SV=1
4793	1176	Q9UKV3	99.95	4	2	1	0	0	1	0	611300						9	2	3	2	0	1	5	1	Carbamidomethylation	151861	Apoptotic chromatin condensation inducer in the nucleus OS=Homo sapiens OX=9606 GN=ACIN1 PE=1 SV=2
5661	990	Q93088	99.79	8	0	0	0	8	8	4				692300	161490	417400	4	2	0	0	0	3	4	2	Monoglutamyl	44999	Betaine--homocysteine S-methyltransferase 1 OS=Homo sapiens OX=9606 GN=BHMT PE=1 SV=2
5186	530	P50897	99.57	18	0	11	0	18	0	0		897180		550830			4	4	0	6	0	5	0	0	Deamidation (NQ); Oxidation (M)	34193	Palmitoyl-protein thioesterase 1 OS=Homo sapiens OX=9606 GN=PPT1 PE=1 SV=1
1290	1408	Q9NPG4	99.11	3	1	1	1	2	1	2					607490	379820	7	1	6	14	3	17	11	10		128994	Protocadherin-12 OS=Homo sapiens OX=9606 GN=PCDH12 PE=1 SV=1
3485	616	Q9Y5X1	98.69	8	1	1	3	2	7	3			176410	143400	648190	85711	6	3	2	4	3	2	6	3		66592	Sorting nexin-9 OS=Homo sapiens OX=9606 GN=SNX9 PE=1 SV=1
4134	992	Q5M775	98.68	3	1	0	2	1	1	1	1267800		179360				6	1	2	0	3	4	2	4		118585	Cytospin-B OS=Homo sapiens OX=9606 GN=SPECC1 PE=1 SV=1
2905	642	Q9BTY2	98.67	13	0	1	8	4	4	0			136610		117950		10	4	0	9	4	10	4	0	Carbamidomethylation	54067	Plasma alpha-L-fucosidase OS=Homo sapiens OX=9606 GN=FUCA2 PE=1 SV=2
4183	1075	P03952	98.66	7	0	1	0	3	5	2				446140	2780200		7	2	0	1	2	4	3	5	Carbamidomethylation; Deamidation (NQ); Formylation	71370	Plasma kallikrein OS=Homo sapiens OX=9606 GN=KLKB1 PE=1 SV=1
5138	1072	P27635	98.49	21	13	0	0	11	2	2	419300						7	1	1	0	0	7	2	1	Carbamidomethylation	24577	60S ribosomal protein L10 OS=Homo sapiens OX=9606 GN=RPL10 PE=1 SV=5
1980	1717	Q99613	98.47	5	0	1	1	3	2	1				106060			11	1	0	4	7	13	10	6		105344	Eukaryotic translation initiation factor 3 subunit C OS=Homo sapiens OX=9606 GN=EIF3C PE=1 SV=1
5088	606	P07585	98.39	14	3	14	7	4	7	0	329430	335700	0	453200	0		5	5	1	5	1	2	2	0		39747	Decorin OS=Homo sapiens OX=9606 GN=DCN PE=1 SV=1
993	1891	O14657	98.32	13	3	4	4	6	7	3				0			13	1	6	14	17	8	24	8		37979	Torsin-1B OS=Homo sapiens OX=9606 GN=TOR1B PE=1 SV=2
276	769	Q5TEC6	98.26	31	7	7	16	14	21	16			194230				12	1	14	7	22	42	52	74		15430	Histone H3-7 OS=Homo sapiens OX=9606 GN=H3-7 PE=1 SV=1
3320	666	Q8WWZ8	98.25	8	0	0	6	5	8	5			1327200	2171200	3357200	1389700	6	3	0	0	6	4	8	4		60022	Oncoprotein-induced transcript 3 protein OS=Homo sapiens OX=9606 GN=OIT3 PE=1 SV=2
1153	2162	P50579	98.21	9	1	0	2	7	7	3				280520	425120		11	1	2	0	4	26	26	8	Carbamidomethylation	52892	Methionine aminopeptidase 2 OS=Homo sapiens OX=9606 GN=METAP2 PE=1 SV=1
4277	602	P04792	97.84	27	8	13	0	13	23	9	1093100	397820		1583500	1971700	539000	6	4	2	3	0	2	6	2		22783	Heat shock protein beta-1 OS=Homo sapiens OX=9606 GN=HSPB1 PE=1 SV=2
2039	1536	Q92974	97.66	6	0	0	2	2	5	3					59846		16	1	0	1	5	7	18	8		111543	Rho guanine nucleotide exchange factor 2 OS=Homo sapiens OX=9606 GN=ARHGEF2 PE=1 SV=4
3692	973	Q9UM54	97.64	7	3	0	1	1	3	0	250210				376000		8	3	6	1	4	2	4	1	Carbamidomethylation; Methylation(KR); Phosphorylation (STY); Carbamidomethylation (DHKE X@N-term)	149691	Unconventional myosin-VI OS=Homo sapiens OX=9606 GN=MYO6 PE=1 SV=4
3431	941	Q9NR45	97.6	10	0	1	1	10	10	10				777170	198170	441540	3	2	0	3	3	5	4	6		40308	Sialic acid synthase OS=Homo sapiens OX=9606 GN=NANS PE=1 SV=2
3338	598	P23588	97.06	9	0	3	1	5	3	9		16333		57853	352640	273060	5	3	0	1	1	7	5	7		69151	Eukaryotic translation initiation factor 4B OS=Homo sapiens OX=9606 GN=EIF4B PE=1 SV=2
5747	1226	Q14914	96.67	7	0	0	4	4	7	5			0	818270	291260	488510	4	2	0	0	1	1	5	2		35870	Prostaglandin reductase 1 OS=Homo sapiens OX=9606 GN=PTGR1 PE=1 SV=2
4886	914	O43815	96.44	7	0	1	1	3	4	2				167910	270680	98916	7	2	0	2	1	6	2	1		86132	Striatin OS=Homo sapiens OX=9606 GN=STRN PE=1 SV=4
5006	518	Q14152	96.3	5	0	0	4	3	2	1			708440	403620	382980		7	3	0	0	4	3	2	2	Carbamidomethylation	166569	Eukaryotic translation initiation factor 3 subunit A OS=Homo sapiens OX=9606 GN=EIF3A PE=1 SV=1
3505	664	P04843	96.2	11	1	4	1	1	7	2	351170	37237			71904		8	4	1	3	1	1	9	5		68569	Dolichyl-diphosphooligosaccharide--protein glycosyltransferase subunit 1 OS=Homo sapiens OX=9606 GN=RPN1 PE=1 SV=1
4825	1670	P63244	95.81	15	9	0	9	5	2	0	1701700		115080				6	1	1	0	2	5	4	0	Carbamidomethylation	35077	Receptor of activated protein C kinase 1 OS=Homo sapiens OX=9606 GN=RACK1 PE=1 SV=3
1837	1980	O75147	95.51	2	0	0	0	1	1	0					0		11	1	0	5	2	13	16	7		206945	Obscurin-like protein 1 OS=Homo sapiens OX=9606 GN=OBSL1 PE=1 SV=4
3792	913	P61513	95.38	27	20	20	26	9	23	7	2212500	51885	762130		416000		5	1	1	2	3	3	4	5		10275	60S ribosomal protein L37a OS=Homo sapiens OX=9606 GN=RPL37A PE=1 SV=2
1602	3004	Q70EL1	95.11	3	0	0	0	1	2	0				0			12	1	2	10	2	13	17	5	Oxidation (M)	187387	Inactive ubiquitin carboxyl-terminal hydrolase 54 OS=Homo sapiens OX=9606 GN=USP54 PE=1 SV=4
4673	528	P22694	94.96	16	0	1	3	12	7	7			534390	325030	214120	183070	6	1	0	1	1	4	3	4		40623	cAMP-dependent protein kinase catalytic subunit beta OS=Homo sapiens OX=9606 GN=PRKACB PE=1 SV=2
5159	761	P36507	94.96	11	1	0	0	9	4	4				755370	207800	624640	7	3	1	0	0	5	3	2		44424	Dual specificity mitogen-activated protein kinase kinase 2 OS=Homo sapiens OX=9606 GN=MAP2K2 PE=1 SV=1
3855	711	Q96SB3	94.6	12	8	0	3	1	0	1	276580		0				6	4	4	4	1	2	1	5	Carbamidomethylation; Deamidation (NQ)	89334	Neurabin-2 OS=Homo sapiens OX=9606 GN=PPP1R9B PE=1 SV=3
3630	1457	P48506	94.59	6	0	0	1	4	5	2			0	46115	67126	60788	10	1	0	0	1	5	11	2		72766	Glutamate--cysteine ligase catalytic subunit OS=Homo sapiens OX=9606 GN=GCLC PE=1 SV=2
2600	629	Q9NQ79	94.17	9	0	0	4	6	6	3			546450	1428300	1156100	559950	7	5	0	0	5	6	9	10		71421	Cartilage acidic protein 1 OS=Homo sapiens OX=9606 GN=CRTAC1 PE=1 SV=2
3996	702	P01137	94.14	15	0	2	9	4	6	4		0	255100		332720		6	3	0	1	3	6	4	2		44341	Transforming growth factor beta-1 proprotein OS=Homo sapiens OX=9606 GN=TGFB1 PE=1 SV=2
3739	1111	Q9BSJ8	94.01	3	1	1	2	3	2	2	0		136150	209350	120960	0	6	1	1	3	4	5	3	2		122856	Extended synaptotagmin-1 OS=Homo sapiens OX=9606 GN=ESYT1 PE=1 SV=1
2444	1885	P32929	94.01	10	1	1	2	6	7	4				177130	203140	189580	10	1	1	4	2	10	12	3		44508	Cystathionine gamma-lyase OS=Homo sapiens OX=9606 GN=CTH PE=1 SV=3
3342	1321	Q9H3S7	93.94	4	0	0	0	3	1	1				0			12	1	0	0	1	11	4	5		178972	Tyrosine-protein phosphatase non-receptor type 23 OS=Homo sapiens OX=9606 GN=PTPN23 PE=1 SV=1
3469	839	Q76M96	93.94	4	0	0	2	2	3	2			173510	269710	285900	147360	7	1	1	0	3	4	9	4		108174	Coiled-coil domain-containing protein 80 OS=Homo sapiens OX=9606 GN=CCDC80 PE=1 SV=1
5129	946	B2RXH8	93.84	13	10	4	4	4	5	5	174730						4	1	2	3	1	1	2	2	Deamidation (NQ); Carbamidomethylation (DHKE X@N-term)	32072	Heterogeneous nuclear ribonucleoprotein C-like 2 OS=Homo sapiens OX=9606 GN=HNRNPCL2 PE=1 SV=1
4198	999	Q10570	93.67	3	2	0	0	1	0	0	237810						8	1	1	1	0	10	2	1		160883	Cleavage and polyadenylation specificity factor subunit 1 OS=Homo sapiens OX=9606 GN=CPSF1 PE=1 SV=2
2287	721	Q08397	93.24	10	1	1	5	3	7	2			79478	0	300450		7	3	4	5	6	6	7	7		63110	Lysyl oxidase homolog 1 OS=Homo sapiens OX=9606 GN=LOXL1 PE=1 SV=2
3738	810	Q9Y617	93.23	9	2	0	4	7	5	5			167790	2046800	1584500	1039000	7	3	2	0	4	5	3	4		40423	Phosphoserine aminotransferase OS=Homo sapiens OX=9606 GN=PSAT1 PE=1 SV=2
2652	729	P22102	93.21	5	0	0	2	3	3	1			0	2873100	0	1040800	8	4	0	1	2	10	9	7	Deamidation (NQ); Oxidation (M)	107767	Trifunctional purine biosynthetic protein adenosine-3 OS=Homo sapiens OX=9606 GN=GART PE=1 SV=1
3865	840	Q9BQS7	93.12	4	0	1	1	3	1	1			161630	840100			9	2	0	3	2	8	2	2		130449	Hephaestin OS=Homo sapiens OX=9606 GN=HEPH PE=1 SV=3
4480	593	O76011	92.96	10	1	4	1	6	2	0				0			6	1	2	5	1	4	2	0		49424	Keratin type I cuticular Ha4 OS=Homo sapiens OX=9606 GN=KRT34 PE=1 SV=2
4480	607	O76009	92.96	11	1	5	1	6	2	0				0			6	1	2	5	1	4	2	0		45940	Keratin type I cuticular Ha3-I OS=Homo sapiens OX=9606 GN=KRT33A PE=2 SV=2
3798	812	P62495	92.9	9	0	5	5	4	4	5		327090	676040	0	201130	77024	6	2	0	4	2	4	4	4		49031	Eukaryotic peptide chain release factor subunit 1 OS=Homo sapiens OX=9606 GN=ETF1 PE=1 SV=3
5121	781	Q7Z417	92.86	11	9	1	5	0	1	0	2629200		0				7	3	7	1	1	0	2	0	Deamidation (NQ)	76121	FMR1-interacting protein NUFIP2 OS=Homo sapiens OX=9606 GN=NUFIP2 PE=1 SV=1
4946	756	O43143	92.8	7	4	1	4	3	1	1	83281	9282	242470	0			7	3	2	1	4	4	1	1	Carbamidomethylation; Pyro-glu from Q	90933	ATP-dependent RNA helicase DHX15 OS=Homo sapiens OX=9606 GN=DHX15 PE=1 SV=2
6066	964	Q00796	92.72	13	0	0	5	7	9	10			697630	660620	3012900	1826900	4	3	0	0	1	2	3	2	Carbamidomethylation (DHKE X@N-term)	38325	Sorbitol dehydrogenase OS=Homo sapiens OX=9606 GN=SORD PE=1 SV=4
3030	690	P47929	92.71	30	6	0	8	19	27	2	143960		66574	187780	3148000		6	3	1	0	2	11	8	3		15075	Galectin-7 OS=Homo sapiens OX=9606 GN=LGALS7B PE=1 SV=2
1715	1897	P24821	92.67	2	0	0	0	1	1	1					0		10	1	1	14	1	7	13	10	Carbamidomethylation	240851	Tenascin OS=Homo sapiens OX=9606 GN=TNC PE=1 SV=3
3093	768	Q10567	92.66	5	0	0	2	3	2	2				306560	315150	180740	10	1	0	1	6	9	5	3	Carbamidomethylation	104607	AP-1 complex subunit beta-1 OS=Homo sapiens OX=9606 GN=AP1B1 PE=1 SV=3
3875	1096	P42285	92.65	6	3	0	0	2	1	1	191320						9	2	2	0	0	7	3	5	Carbamidomethylation	117805	Exosome RNA helicase MTR4 OS=Homo sapiens OX=9606 GN=MTREX PE=1 SV=3
1549	2000	O95782	92.61	4	0	0	2	1	2	2			25327				9	1	2	9	3	11	15	11		107546	AP-2 complex subunit alpha-1 OS=Homo sapiens OX=9606 GN=AP2A1 PE=1 SV=3
3775	740	P52292	92.58	7	3	4	3	7	1	3	220870	254700	177020	285890		31517	4	2	1	4	1	7	4	1		57862	Importin subunit alpha-1 OS=Homo sapiens OX=9606 GN=KPNA2 PE=1 SV=1
2322	1210	O00154	92.53	9	5	3	7	6	5	3	65194	15264	790980	293450	315100		6	2	5	1	6	13	5	4		41796	Cytosolic acyl coenzyme A thioester hydrolase OS=Homo sapiens OX=9606 GN=ACOT7 PE=1 SV=3
4383	509	Q14566	92.45	5	1	5	3	5	3	2	142440	200320	424430	611220	359070	0	4	4	1	3	3	3	2	2	Oxidation (M)	92889	DNA replication licensing factor MCM6 OS=Homo sapiens OX=9606 GN=MCM6 PE=1 SV=1
2706	991	P39656	92.32	11	2	2	4	5	6	2	131390	32410	415590		303320		11	2	1	1	2	8	11	6	Carbamidomethylation	50801	Dolichyl-diphosphooligosaccharide--protein glycosyltransferase 48 kDa subunit OS=Homo sapiens OX=9606 GN=DDOST PE=1 SV=4
3359	2425	Q6ZWJ8	92.1	3	0	1	0	1	2	0		0			0		11	1	0	5	0	7	8	1	Carbamidomethylation	166935	Kielin/chordin-like protein OS=Homo sapiens OX=9606 GN=KCP PE=2 SV=3
1670	1608	P36952	91.93	11	6	3	2	5	7	3	332520						10	2	4	9	9	8	14	5		42100	Serpin B5 OS=Homo sapiens OX=9606 GN=SERPINB5 PE=1 SV=2
4898	636	P16278	91.69	9	0	4	3	3	1	1		6817.8	0	645290			7	3	0	3	2	2	2	3		76075	Beta-galactosidase OS=Homo sapiens OX=9606 GN=GLB1 PE=1 SV=2
3084	10884	Q96FS4	91.67	4	2	1	2	1	2	1	1024800		131800				7	1	2	3	5	3	7	4	Methylation(others)	112149	Signal-induced proliferation-associated protein 1 OS=Homo sapiens OX=9606 GN=SIPA1 PE=1 SV=1
4019	1045	P62917	91.61	15	12	8	9	8	11	1	31758	182610	1279700	179930	762630		4	2	2	2	4	1	6	1	Carbamidomethylation; Deamidation (NQ); Carbamidomethylation (DHKE X@N-term)	28025	60S ribosomal protein L8 OS=Homo sapiens OX=9606 GN=RPL8 PE=1 SV=2
2449	767	P08195	91.59	10	4	6	3	1	5	1	1134700	430500	147730		118920		10	4	2	10	4	3	10	4		67994	4F2 cell-surface antigen heavy chain OS=Homo sapiens OX=9606 GN=SLC3A2 PE=1 SV=3
2869	1474	Q9NRC6	91.53	2	0	0	0	0	1	0					325380		12	1	3	3	1	8	7	4	Deamidation (NQ)	416753	Spectrin beta chain non-erythrocytic 5 OS=Homo sapiens OX=9606 GN=SPTBN5 PE=1 SV=2
4364	765	O60502	91.45	6	0	0	2	3	0	1			326150	0			6	3	0	8	2	2	1	1		102915	Protein O-GlcNAcase OS=Homo sapiens OX=9606 GN=OGA PE=1 SV=2
6568	844	P39023	91.32	17	16	0	7	0	1	0	2581600		442330				4	3	3	0	2	0	1	0	Deamidation (NQ); Methylation(others)	46109	60S ribosomal protein L3 OS=Homo sapiens OX=9606 GN=RPL3 PE=1 SV=2
5319	685	Q12882	91.28	5	0	0	1	3	4	2			265560	636030	724420	0	6	3	0	0	1	3	4	2		111401	Dihydropyrimidine dehydrogenase [NADP(+)] OS=Homo sapiens OX=9606 GN=DPYD PE=1 SV=2
3091	748	P49736	91.25	5	0	2	3	3	3	2		77882	0	282200	163990	52239	7	2	0	2	4	6	9	3		101896	DNA replication licensing factor MCM2 OS=Homo sapiens OX=9606 GN=MCM2 PE=1 SV=4
5281	967	Q9UN86	90.91	10	9	0	6	1	1	0	2709700		217270				5	3	5	0	1	1	3	0	Deamidation (NQ)	54121	Ras GTPase-activating protein-binding protein 2 OS=Homo sapiens OX=9606 GN=G3BP2 PE=1 SV=2
3951	907	P37287	90.63	7	2	2	3	2	5	4	0	0	0			0	7	1	1	1	2	2	6	5		54127	Phosphatidylinositol N-acetylglucosaminyltransferase subunit A OS=Homo sapiens OX=9606 GN=PIGA PE=1 SV=1
3555	834	Q02809	90.48	5	2	4	4	3	0	0	263050	267340	1093700	0			5	2	1	2	5	7	2	2		83550	Procollagen-lysine 2-oxoglutarate 5-dioxygenase 1 OS=Homo sapiens OX=9606 GN=PLOD1 PE=1 SV=2
453	2286	Q92504	90.46	9	6	2	1	3	3	3	255480						10	1	10	6	19	33	36	50		50118	Zinc transporter SLC39A7 OS=Homo sapiens OX=9606 GN=SLC39A7 PE=1 SV=2
5798	1014	O15232	90.32	9	0	0	4	7	8	7			212810	1409300	589250	1524700	4	2	0	0	2	2	3	2		52817	Matrilin-3 OS=Homo sapiens OX=9606 GN=MATN3 PE=1 SV=2
3167	677	P60228	90.3	13	0	1	4	6	7	1			253710	222960	228520		8	5	0	3	5	6	5	4	Acetylation (Protein N-term)	52221	Eukaryotic translation initiation factor 3 subunit E OS=Homo sapiens OX=9606 GN=EIF3E PE=1 SV=1
5099	627	Q8TAT6	89.85	9	0	0	3	4	6	3			243030	176750	164440	60671	8	5	0	0	2	3	4	2	Acetylation (Protein N-term)	68120	Nuclear protein localization protein 4 homolog OS=Homo sapiens OX=9606 GN=NPLOC4 PE=1 SV=3
3025	1303	P38571	89.85	6	0	3	4	4	5	5		480760	62521	880820	43116	140540	5	1	0	2	2	7	7	7		45419	Lysosomal acid lipase/cholesteryl ester hydrolase OS=Homo sapiens OX=9606 GN=LIPA PE=1 SV=2
3879	578	P17844	89.7	12	9	2	4	4	5	2	200680				0		6	2	4	3	3	3	3	1	Deamidation (NQ)	69148	Probable ATP-dependent RNA helicase DDX5 OS=Homo sapiens OX=9606 GN=DDX5 PE=1 SV=1
3782	499	Q92841	89.6	8	3	2	4	2	8	3			0		234560	0	6	3	2	3	3	1	7	2		80273	Probable ATP-dependent RNA helicase DDX17 OS=Homo sapiens OX=9606 GN=DDX17 PE=1 SV=2
3113	710	Q13363	89.58	13	3	2	4	8	5	5			62822	182790			10	2	2	1	2	10	4	6		47535	C-terminal-binding protein 1 OS=Homo sapiens OX=9606 GN=CTBP1 PE=1 SV=2
3518	773	P04196	88.69	7	1	0	5	4	6	4			887450	8026600	9909900	7146000	7	3	1	0	3	5	6	5	Carbamidomethylation (DHKE X@N-term)	59578	Histidine-rich glycoprotein OS=Homo sapiens OX=9606 GN=HRG PE=1 SV=1
2751	1417	Q16769	88.66	9	2	2	6	7	6	7			224110	483450	853390	804860	7	2	3	4	5	5	5	6		40877	Glutaminyl-peptide cyclotransferase OS=Homo sapiens OX=9606 GN=QPCT PE=1 SV=1
6367	986	P59998	88.6	32	24	0	11	0	0	7	2113700		488730			93124	3	3	5	0	1	0	0	1	Carbamidomethylation; Phosphorylation (STY)	19667	Actin-related protein 2/3 complex subunit 4 OS=Homo sapiens OX=9606 GN=ARPC4 PE=1 SV=3
3584	784	Q14C86	88.58	3	0	0	2	1	2	1			100350		0	65367	9	3	0	1	5	3	6	4	Oxidation (M)	164979	GTPase-activating protein and VPS9 domain-containing protein 1 OS=Homo sapiens OX=9606 GN=GAPVD1 PE=1 SV=2
4531	778	Q5T749	88.54	6	1	0	1	3	3	4				142550	150000	1405200	7	2	1	0	4	2	3	3	Carbamidomethylation	64136	Keratinocyte proline-rich protein OS=Homo sapiens OX=9606 GN=KPRP PE=1 SV=1
2881	928	P06865	88.46	8	2	3	4	2	4	3	21100	241850	240910				10	1	1	4	5	2	8	6	Guanidination	60703	Beta-hexosaminidase subunit alpha OS=Homo sapiens OX=9606 GN=HEXA PE=1 SV=2
5124	1173	Q96N76	88.41	5	0	1	0	4	1	2				400370		82550	5	2	0	3	0	4	2	2	Oxidation (M)	74831	Urocanate hydratase OS=Homo sapiens OX=9606 GN=UROC1 PE=1 SV=1
3988	737	Q9HCU0	88.4	5	1	0	3	3	3	1			1489700	2378700	157710	641860	7	3	1	0	4	3	5	3		80859	Endosialin OS=Homo sapiens OX=9606 GN=CD248 PE=1 SV=1
2246	814	P27824	88.38	10	1	5	1	2	6	1		304120			0		8	3	2	5	2	5	15	6		67568	Calnexin OS=Homo sapiens OX=9606 GN=CANX PE=1 SV=2
6711	708	Q8NCA5	88.33	8	8	3	3	0	0	0	531250						3	2	3	2	1	0	0	0	Carbamidomethylation; Deamidation (NQ)	55272	Protein FAM98A OS=Homo sapiens OX=9606 GN=FAM98A PE=1 SV=2
4620	1013	P47897	88.18	5	0	0	1	2	2	1			0	0			7	2	0	0	1	3	7	2		87799	Glutamine--tRNA ligase OS=Homo sapiens OX=9606 GN=QARS1 PE=1 SV=1
5867	863	Q03692	88.1	5	0	2	2	2	5	2		37075	3804700	5035800	6014600	3724100	3	3	0	2	1	2	2	1	Oxidation (M)	66158	Collagen alpha-1(X) chain OS=Homo sapiens OX=9606 GN=COL10A1 PE=1 SV=2
2271	1203	Q96QA5	88.01	8	2	3	2	5	5	3	409950	35964		50225	161190	179340	9	1	1	5	2	11	10	6		49365	Gasdermin-A OS=Homo sapiens OX=9606 GN=GSDMA PE=1 SV=4
7816	882	Q96HS1	88	16	16	0	0	0	0	0	325010						2	2	2	0	0	0	0	0	Carbamidomethylation	32004	Serine/threonine-protein phosphatase PGAM5 mitochondrial OS=Homo sapiens OX=9606 GN=PGAM5 PE=1 SV=2
1098	881	Q15942	87.97	5	1	1	1	4	3	4				1526100	1612200	1535400	8	2	4	9	1	23	21	12	Carbamidomethylation	61277	Zyxin OS=Homo sapiens OX=9606 GN=ZYX PE=1 SV=1
2160	1424	Q08752	87.91	11	0	1	2	9	6	2				0			9	1	0	1	3	11	15	7		40764	Peptidyl-prolyl cis-trans isomerase D OS=Homo sapiens OX=9606 GN=PPID PE=1 SV=3
4095	1795	P18428	87.9	6	0	2	3	5	3	1			357320	930680	585720		6	2	0	5	2	6	2	1	Formylation	53384	Lipopolysaccharide-binding protein OS=Homo sapiens OX=9606 GN=LBP PE=1 SV=3
3351	1527	Q9NZJ5	87.85	3	0	0	1	2	2	1					15611000		9	1	1	3	2	5	7	3		125216	Eukaryotic translation initiation factor 2-alpha kinase 3 OS=Homo sapiens OX=9606 GN=EIF2AK3 PE=1 SV=3
5200	696	P62241	87.49	23	19	0	7	0	13	0	507760		63132		71174		6	3	4	0	1	0	6	0	Carbamidomethylation	24205	40S ribosomal protein S8 OS=Homo sapiens OX=9606 GN=RPS8 PE=1 SV=2
5473	1082	P48426	87.2	8	0	0	2	4	4	7			579400	1290800	519390	1123400	4	2	0	0	1	3	3	3		46225	Phosphatidylinositol 5-phosphate 4-kinase type-2 alpha OS=Homo sapiens OX=9606 GN=PIP4K2A PE=1 SV=2
5414	970	P22087	87.18	10	6	0	1	2	2	1	325720						4	1	1	0	1	3	3	2	Carbamidomethylation	33784	rRNA 2'-O-methyltransferase fibrillarin OS=Homo sapiens OX=9606 GN=FBL PE=1 SV=2
1882	1295	P08571	87.1	9	0	2	1	3	5	3					837250		7	1	0	5	1	13	19	4	Carbamidomethylation	40076	Monocyte differentiation antigen CD14 OS=Homo sapiens OX=9606 GN=CD14 PE=1 SV=2
1922	2056	Q9NQX3	86.86	4	1	1	2	2	3	2			0				9	1	2	8	9	6	10	6	Carbamidomethylation	79748	Gephyrin OS=Homo sapiens OX=9606 GN=GPHN PE=1 SV=1
7106	1091	P09661	86.83	15	10	0	2	2	0	4	177910						4	1	1	0	1	1	0	2		28416	U2 small nuclear ribonucleoprotein A' OS=Homo sapiens OX=9606 GN=SNRPA1 PE=1 SV=2
3942	1448	P12955	86.79	8	0	1	1	3	7	0					0		9	1	0	3	1	3	10	0	Carbamidomethylation	54548	Xaa-Pro dipeptidase OS=Homo sapiens OX=9606 GN=PEPD PE=1 SV=3
7142	1227	Q9UN36	86.59	12	0	0	0	12	0	4				1455300		325290	3	3	0	0	0	3	0	2	Ethylation	40798	Protein NDRG2 OS=Homo sapiens OX=9606 GN=NDRG2 PE=1 SV=2
4872	1083	Q9H4A4	86.53	4	0	0	0	3	0	1				214680			5	1	0	0	1	5	3	3		72596	Aminopeptidase B OS=Homo sapiens OX=9606 GN=RNPEP PE=1 SV=2
3099	2402	Q9UI17	86.33	4	1	0	1	2	2	1	0		0				8	1	1	0	2	7	11	4		96811	Dimethylglycine dehydrogenase mitochondrial OS=Homo sapiens OX=9606 GN=DMGDH PE=1 SV=2
6459	745	Q16543	86.2	11	0	0	0	11	8	6				2203400	1638600	1284000	3	3	0	0	0	3	3	1	Oxidation (M)	44468	Hsp90 co-chaperone Cdc37 OS=Homo sapiens OX=9606 GN=CDC37 PE=1 SV=1
2211	4862	A6NN90	86.08	7	1	0	2	2	3	2			195200				9	1	14	0	1	5	10	6	Dihydroxy	63239	Uncharacterized protein C2orf81 OS=Homo sapiens OX=9606 GN=C2orf81 PE=3 SV=3
6014	739	P48444	85.93	9	0	0	2	5	5	3			48004	360170	191160	40641	5	3	0	0	1	4	2	1		57210	Coatomer subunit delta OS=Homo sapiens OX=9606 GN=ARCN1 PE=1 SV=1
4875	674	Q6UY14	85.91	4	0	0	2	3	2	3			239370	1783700	834860	1109300	4	3	0	0	2	3	4	3		116545	ADAMTS-like protein 4 OS=Homo sapiens OX=9606 GN=ADAMTSL4 PE=1 SV=2
1540	1969	P05121	85.61	11	0	1	2	8	5	2				0			7	1	0	5	2	13	19	12		45060	Plasminogen activator inhibitor 1 OS=Homo sapiens OX=9606 GN=SERPINE1 PE=1 SV=1
6402	595	P23528	85.53	32	0	0	8	15	8	23			360270	510790	303880	0	3	2	0	0	1	3	1	2		18502	Cofilin-1 OS=Homo sapiens OX=9606 GN=CFL1 PE=1 SV=3
4699	989	P31025	85.52	13	6	0	6	9	11	9	21087		280030	317960	562120	373560	5	1	1	0	1	5	3	3		19250	Lipocalin-1 OS=Homo sapiens OX=9606 GN=LCN1 PE=1 SV=1
4655	1391	O95394	85.37	7	0	1	2	0	5	3			383720		699320	115030	8	2	0	2	3	0	4	4	Oxidation (M); Methylation(KR)	59852	Phosphoacetylglucosamine mutase OS=Homo sapiens OX=9606 GN=PGM3 PE=1 SV=1
5137	671	P09211	84.92	26	5	8	2	2	24	2	754070	0			578680		5	3	1	1	1	2	5	1		23356	Glutathione S-transferase P OS=Homo sapiens OX=9606 GN=GSTP1 PE=1 SV=2
3614	1043	Q6P4A8	84.89	4	1	3	3	1	2	2		50997	138920			51096	5	1	2	2	4	5	5	1		63255	Phospholipase B-like 1 OS=Homo sapiens OX=9606 GN=PLBD1 PE=1 SV=2
1626	836	P20774	84.88	10	0	2	4	7	8	7			0	132790	336230	178920	7	2	0	11	5	15	8	10		33922	Mimecan OS=Homo sapiens OX=9606 GN=OGN PE=1 SV=1
5693	1060	Q9Y371	84.82	16	0	0	6	8	14	6			388600	0	0	138660	4	2	0	0	1	5	2	1	Deamidation (NQ)	40796	Endophilin-B1 OS=Homo sapiens OX=9606 GN=SH3GLB1 PE=1 SV=1
3408	1997	O43395	84.55	4	1	1	3	0	3	1	0	0	0				7	1	2	1	6	0	7	5		77529	U4/U6 small nuclear ribonucleoprotein Prp3 OS=Homo sapiens OX=9606 GN=PRPF3 PE=1 SV=2
5016	1007	Q9H3U1	84.33	4	0	0	0	1	3	1					0		8	1	0	1	0	4	3	3		103077	Protein unc-45 homolog A OS=Homo sapiens OX=9606 GN=UNC45A PE=1 SV=1
5046	648	Q08J23	84.26	6	1	3	5	1	3	1	69823	40390	212330	54102	266830	0	4	4	1	3	3	1	2	1	Deamidation (NQ)	86471	RNA cytosine C(5)-methyltransferase NSUN2 OS=Homo sapiens OX=9606 GN=NSUN2 PE=1 SV=2
3982	1661	P35573	84.21	2	1	0	1	1	1	1			0				7	1	2	0	2	5	3	4		174763	Glycogen debranching enzyme OS=Homo sapiens OX=9606 GN=AGL PE=1 SV=3
3963	1055	O00468	83.96	2	0	1	0	1	1	0	65435	28762					8	2	1	3	0	3	7	2	Carbamidomethylation	217318	Agrin OS=Homo sapiens OX=9606 GN=AGRN PE=1 SV=6
5790	628	Q13867	83.79	11	2	2	2	2	2	11	4818300	185390	1414600	437560	1090700	1165600	3	3	1	2	1	1	1	3		52562	Bleomycin hydrolase OS=Homo sapiens OX=9606 GN=BLMH PE=1 SV=1
4403	618	P54577	83.46	13	1	4	0	1	8	1		53546			343260		8	5	1	3	0	3	6	1		59144	Tyrosine--tRNA ligase cytoplasmic OS=Homo sapiens OX=9606 GN=YARS1 PE=1 SV=4
6570	753	P28300	83.43	14	0	0	2	3	10	2			653820	477700	148440	323570	5	3	0	0	1	1	3	1	Deamidation (NQ)	46944	Protein-lysine 6-oxidase OS=Homo sapiens OX=9606 GN=LOX PE=1 SV=2
1148	1832	P04216	83.43	17	0	6	2	13	7	9		26416					8	1	0	11	1	15	18	23	Carbamidomethylation	17935	Thy-1 membrane glycoprotein OS=Homo sapiens OX=9606 GN=THY1 PE=1 SV=2
4458	1058	Q13596	83.36	6	1	0	0	3	4	5				172910	72138	90006	5	1	2	0	0	4	5	3		59070	Sorting nexin-1 OS=Homo sapiens OX=9606 GN=SNX1 PE=1 SV=3
3026	4167	P26368	83.35	9	5	0	2	2	3	3	180370						8	1	2	0	3	7	7	6		53501	Splicing factor U2AF 65 kDa subunit OS=Homo sapiens OX=9606 GN=U2AF2 PE=1 SV=4
3872	858	P22735	83.35	5	2	2	2	3	3	1	0	11247	0	0	93398		5	2	1	1	2	6	4	3		89787	Protein-glutamine gamma-glutamyltransferase K OS=Homo sapiens OX=9606 GN=TGM1 PE=1 SV=4
2970	2237	Q6IN85	83.35	4	0	0	1	2	2	1					0		8	1	0	0	5	10	8	3	Carbamidomethylation (DHKE X@N-term)	95368	Serine/threonine-protein phosphatase 4 regulatory subunit 3A OS=Homo sapiens OX=9606 GN=PPP4R3A PE=1 SV=1
6043	1036	Q8IUI8	83.31	7	0	0	1	6	7	7				545280	232450	208200	3	1	0	0	1	3	2	2	Carbamidomethylation	49766	Cytokine receptor-like factor 3 OS=Homo sapiens OX=9606 GN=CRLF3 PE=1 SV=2
3586	741	P17812	83.19	8	1	0	6	2	2	1			319530	253520			7	3	2	0	6	6	4	1		66690	CTP synthase 1 OS=Homo sapiens OX=9606 GN=CTPS1 PE=1 SV=2
3195	2504	Q2TAY7	83.17	11	6	2	1	3	2	1	246970						8	1	3	3	3	6	5	3	Carbamidomethylation	57544	WD40 repeat-containing protein SMU1 OS=Homo sapiens OX=9606 GN=SMU1 PE=1 SV=2
3466	1612	P26640	83.16	2	1	0	1	0	1	1			0				7	1	5	2	5	3	2	3		140476	Valine--tRNA ligase OS=Homo sapiens OX=9606 GN=VARS1 PE=1 SV=4
3594	15021	Q9BZE9	83.14	7	0	0	1	4	4	2					95455		8	1	0	0	1	10	3	5	Oxidation (HW)	60183	Tether containing UBX domain for GLUT4 OS=Homo sapiens OX=9606 GN=ASPSCR1 PE=1 SV=1
6370	926	P17405	82.63	4	0	0	3	3	3	3			218530	1137400	155150	888450	3	1	0	0	1	2	2	2		69936	Sphingomyelin phosphodiesterase OS=Homo sapiens OX=9606 GN=SMPD1 PE=1 SV=5
6233	1620	P17693	82.59	5	0	0	0	4	5	4				389800	1422600	0	3	2	0	0	0	2	4	1		38224	HLA class I histocompatibility antigen alpha chain G OS=Homo sapiens OX=9606 GN=HLA-G PE=1 SV=1
2446	586	P29692	82.58	17	1	9	1	8	9	2		400770		274190	152060		6	4	4	7	2	5	9	5	Acetylation (Protein N-term)	31122	Elongation factor 1-delta OS=Homo sapiens OX=9606 GN=EEF1D PE=1 SV=5
5647	1116	P29279	82.23	11	0	0	1	6	10	3				1174300	1141500	260840	5	3	0	0	1	2	5	1	Carbamidomethylation; Oxidation (M)	38091	CCN family member 2 OS=Homo sapiens OX=9606 GN=CCN2 PE=1 SV=2
4790	1977	P41226	82.21	3	0	0	1	2	2	2			1177600	1515700	682150	880660	6	1	0	2	1	3	4	2	Methylation(others)	111694	Ubiquitin-like modifier-activating enzyme 7 OS=Homo sapiens OX=9606 GN=UBA7 PE=1 SV=2
3453	3483	Q8IVV2	81.94	2	0	0	0	1	1	1				22378000	27419000	23084000	11	1	1	2	2	7	6	3		235676	Lipoxygenase homology domain-containing protein 1 OS=Homo sapiens OX=9606 GN=LOXHD1 PE=2 SV=4
6533	1204	P08567	81.82	8	0	0	1	0	7	7					554510	593590	2	1	0	0	3	0	2	1		40125	Pleckstrin OS=Homo sapiens OX=9606 GN=PLEK PE=1 SV=3
1380	1376	Q8TBC4	81.41	6	1	1	2	3	5	3					0		7	1	2	3	6	19	12	15		51852	NEDD8-activating enzyme E1 catalytic subunit OS=Homo sapiens OX=9606 GN=UBA3 PE=1 SV=2
5736	911	P18669	81.38	11	0	0	11	10	2	0			334640	1084600			3	2	0	0	4	3	2	0		28804	Phosphoglycerate mutase 1 OS=Homo sapiens OX=9606 GN=PGAM1 PE=1 SV=2
5736	1031	P15259	81.38	11	0	0	11	10	2	0			334640	1084600			3	2	0	0	4	3	2	0		28766	Phosphoglycerate mutase 2 OS=Homo sapiens OX=9606 GN=PGAM2 PE=1 SV=3
2233	1066	P23258	81.3	10	1	1	6	4	4	1			249600	240490	183950		6	3	2	9	3	11	7	4	Formylation	51170	Tubulin gamma-1 chain OS=Homo sapiens OX=9606 GN=TUBG1 PE=1 SV=2
5513	730	P12273	81.25	30	0	7	26	7	7	11		719000	153350	829330	0	740440	4	3	0	3	3	1	1	2		16572	Prolactin-inducible protein OS=Homo sapiens OX=9606 GN=PIP PE=1 SV=1
3953	805	Q53EL6	81.23	12	0	3	6	8	3	3		68251	409330	357750	135800	0	5	3	0	3	2	4	6	3		51735	Programmed cell death protein 4 OS=Homo sapiens OX=9606 GN=PDCD4 PE=1 SV=2
7262	1170	P62263	81.19	27	26	0	27	0	0	0	0		754960				2	2	1	0	3	0	0	0	Carbamidomethylation; Deamidation (NQ)	16273	40S ribosomal protein S14 OS=Homo sapiens OX=9606 GN=RPS14 PE=1 SV=3
6743	1348	P55010	81.17	7	1	1	2	2	2	1			435420	385340	353460		5	2	1	1	1	1	1	1		49223	Eukaryotic translation initiation factor 5 OS=Homo sapiens OX=9606 GN=EIF5 PE=1 SV=2
6045	1107	Q8TD19	81.04	3	0	0	1	3	2	2			252930	470140	202740	82003	3	2	0	0	1	2	3	2		107168	Serine/threonine-protein kinase Nek9 OS=Homo sapiens OX=9606 GN=NEK9 PE=1 SV=2
6524	1470	Q9Y4K1	81.03	2	1	0	1	0	1	0	306420		72818				4	1	1	0	2	1	2	0	Carbamidomethylation	188675	Beta/gamma crystallin domain-containing protein 1 OS=Homo sapiens OX=9606 GN=CRYBG1 PE=1 SV=3
5280	630	P49411	80.95	13	0	7	3	1	7	2		106750	28140		182960	152340	6	4	0	2	1	2	3	2		49875	Elongation factor Tu mitochondrial OS=Homo sapiens OX=9606 GN=TUFM PE=1 SV=3
3372	1540	Q9HAU0	80.65	3	1	0	1	2	1	1	0			0			7	1	2	4	3	6	2	4		127464	Pleckstrin homology domain-containing family A member 5 OS=Homo sapiens OX=9606 GN=PLEKHA5 PE=1 SV=1
4115	898	Q684P5	80.3	5	1	0	1	3	2	1				237030	185020		6	2	5	0	4	4	2	1		80056	Rap1 GTPase-activating protein 2 OS=Homo sapiens OX=9606 GN=RAP1GAP2 PE=1 SV=2
6036	1177	O00151	80.07	10	0	0	0	10	6	9				1169300	947450	1187900	4	2	0	0	0	4	2	2		36072	PDZ and LIM domain protein 1 OS=Homo sapiens OX=9606 GN=PDLIM1 PE=1 SV=4
5469	802	Q16222	80.02	6	0	0	4	3	2	0			219720	221240			4	1	0	0	2	7	1	0		58769	UDP-N-acetylhexosamine pyrophosphorylase OS=Homo sapiens OX=9606 GN=UAP1 PE=1 SV=3
4090	2263	Q9BYV9	79.89	3	0	0	1	1	1	0				0			7	1	4	1	3	5	2	1		92537	Transcription regulator protein BACH2 OS=Homo sapiens OX=9606 GN=BACH2 PE=1 SV=1
2153	704	O94979	79.88	3	0	1	2	2	1	2			46650	0		197710	6	3	4	5	4	8	8	8		133015	Protein transport protein Sec31A OS=Homo sapiens OX=9606 GN=SEC31A PE=1 SV=3
2709	796	Q9Y4K0	79.87	7	0	2	1	2	1	3		61581		100400		191950	8	3	0	2	3	11	8	4		86725	Lysyl oxidase homolog 2 OS=Homo sapiens OX=9606 GN=LOXL2 PE=1 SV=1
5859	9145	Q14160	79.85	2	2	0	0	0	0	0	1003500						4	1	2	0	0	6	0	0	Acetylation (Protein N-term); Methylation(others)	174914	Protein scribble homolog OS=Homo sapiens OX=9606 GN=SCRIB PE=1 SV=5
2576	1214	P07237	79.54	6	0	2	2	3	2	1		11929					8	1	0	1	4	11	10	4		57116	Protein disulfide-isomerase OS=Homo sapiens OX=9606 GN=P4HB PE=1 SV=3
5673	961	P35520	79.42	6	0	0	0	6	0	3				1254500		305360	5	2	0	0	0	6	0	3		60587	Cystathionine beta-synthase OS=Homo sapiens OX=9606 GN=CBS PE=1 SV=2
3867	957	O14556	79.35	9	0	0	3	3	7	8					141530	116850	6	1	0	0	2	5	6	4	Carbamidomethylation; Oxidation (M)	44501	Glyceraldehyde-3-phosphate dehydrogenase testis-specific OS=Homo sapiens OX=9606 GN=GAPDHS PE=1 SV=2
1718	1542	Q96G74	79.03	5	0	2	1	4	2	1				0			7	1	0	4	3	16	21	2	Carbamidomethylation; Oxidation (M)	60626	OTU domain-containing protein 5 OS=Homo sapiens OX=9606 GN=OTUD5 PE=1 SV=1
6440	1153	P08582	78.87	3	0	1	0	2	2	2				955200	1239700	491740	4	1	0	2	0	1	3	1	Ethanolation (C)	80215	Melanotransferrin OS=Homo sapiens OX=9606 GN=MELTF PE=1 SV=2
4097	1731	Q14118	78.87	4	0	2	0	2	1	1		15089					6	1	0	1	1	7	3	4		97441	Dystroglycan 1 OS=Homo sapiens OX=9606 GN=DAG1 PE=1 SV=2
5646	647	Q9Y3F4	78.87	13	0	0	2	12	4	5			164490	700080	0	0	5	3	0	0	1	4	2	2		38438	Serine-threonine kinase receptor-associated protein OS=Homo sapiens OX=9606 GN=STRAP PE=1 SV=1
5354	829	P52294	78.84	9	0	0	3	7	7	9				150270	0	366420	3	1	0	0	1	4	2	3		60222	Importin subunit alpha-5 OS=Homo sapiens OX=9606 GN=KPNA1 PE=1 SV=3
2073	2674	Q9BRD0	78.82	5	1	1	1	4	1	2				722560			6	1	2	7	4	11	5	10		70521	BUD13 homolog OS=Homo sapiens OX=9606 GN=BUD13 PE=1 SV=1
2114	966	O00743	78.71	13	1	3	8	6	10	8			89545		193020	61931	8	2	1	4	9	9	6	9	Carbamidomethylation	35144	Serine/threonine-protein phosphatase 6 catalytic subunit OS=Homo sapiens OX=9606 GN=PPP6C PE=1 SV=1
6313	808	Q92896	78.66	2	0	0	2	0	1	0			96004				4	2	0	0	4	0	3	0		134552	Golgi apparatus protein 1 OS=Homo sapiens OX=9606 GN=GLG1 PE=1 SV=2
3770	1235	P57737	78.62	4	0	0	2	2	1	0			99928				7	1	2	2	2	6	5	1		100605	Coronin-7 OS=Homo sapiens OX=9606 GN=CORO7 PE=1 SV=2
2860	1202	Q13201	78.34	2	0	0	1	1	1	1					713350	402920	4	1	0	7	6	3	7	3	Carbamidomethylation	138110	Multimerin-1 OS=Homo sapiens OX=9606 GN=MMRN1 PE=1 SV=3
5366	1124	Q9UMR5	78.3	10	0	9	1	5	1	1		137460		0			5	2	0	4	1	1	2	2		34225	Lysosomal thioesterase PPT2 OS=Homo sapiens OX=9606 GN=PPT2 PE=1 SV=4
4964	693	O43776	78.26	10	1	5	1	5	3	1	52655	104350	384110	555850	359930	190130	6	5	1	4	1	3	2	1	Oxidation (M); Methylation(KR)	62943	Asparagine--tRNA ligase cytoplasmic OS=Homo sapiens OX=9606 GN=NARS1 PE=1 SV=1
4360	1998	Q9UHN6	78.2	2	0	1	0	1	1	0		0					7	1	0	1	3	6	4	0		154373	Cell surface hyaluronidase OS=Homo sapiens OX=9606 GN=CEMIP2 PE=1 SV=1
7192	837	Q99439	78.16	12	0	0	0	7	11	0				117630	838000		3	2	0	0	0	2	2	0	Oxidation (M); Acetylation (Protein N-term)	33697	Calponin-2 OS=Homo sapiens OX=9606 GN=CNN2 PE=1 SV=4
5949	1110	Q12874	78	4	0	2	2	2	2	1		55887	72190	0	267700		4	2	0	1	1	4	1	1		58849	Splicing factor 3A subunit 3 OS=Homo sapiens OX=9606 GN=SF3A3 PE=1 SV=1
5918	1530	P53814	77.91	4	0	0	1	1	1	1			85257				7	1	0	1	1	3	2	1		99059	Smoothelin OS=Homo sapiens OX=9606 GN=SMTN PE=1 SV=7
3832	903	Q6QEF8	77.74	7	0	1	1	5	3	2				1323800	1026000	765540	7	1	0	3	4	6	3	1		52762	Coronin-6 OS=Homo sapiens OX=9606 GN=CORO6 PE=1 SV=2
6252	1428	Q10469	77.7	8	1	0	3	4	6	1			137590	0	99080		4	2	1	0	1	2	2	1	Acetylation (N-term)	51550	Alpha-1 6-mannosyl-glycoprotein 2-beta-N-acetylglucosaminyltransferase OS=Homo sapiens OX=9606 GN=MGAT2 PE=1 SV=1
4832	1785	P46087	77.47	4	0	0	0	1	3	1					0		6	1	0	0	0	3	5	4		89302	Probable 28S rRNA (cytosine(4447)-C(5))-methyltransferase OS=Homo sapiens OX=9606 GN=NOP2 PE=1 SV=2
4105	3466	Q9H4B0	77.29	6	1	0	1	5	4	2				91852			6	1	1	0	1	6	5	3	Acetylation (Protein N-term)	45123	tRNA N6-adenosine threonylcarbamoyltransferase mitochondrial OS=Homo sapiens OX=9606 GN=OSGEPL1 PE=1 SV=2
6749	1174	O75390	77.26	4	0	0	0	3	2	0				105310			4	1	0	0	0	3	3	0		51712	Citrate synthase mitochondrial OS=Homo sapiens OX=9606 GN=CS PE=1 SV=2
3182	1002	Q08188	77.23	4	0	1	2	2	3	2				78837	0		7	2	0	3	6	3	4	7		76632	Protein-glutamine gamma-glutamyltransferase E OS=Homo sapiens OX=9606 GN=TGM3 PE=1 SV=4
2220	2806	P27361	77.22	8	1	1	1	2	4	4						111780	7	1	1	1	1	4	17	12		43136	Mitogen-activated protein kinase 3 OS=Homo sapiens OX=9606 GN=MAPK3 PE=1 SV=4
3106	2942	Q8N9I5	77.04	7	4	0	2	1	3	2	0						7	1	4	0	3	7	6	4	Oxidation (M)	40447	Fatty acid desaturase 6 OS=Homo sapiens OX=9606 GN=FADS6 PE=1 SV=2
3154	1219	Q6DN03	76.75	17	0	10	5	7	4	6		98396					6	1	0	2	3	5	6	7	Carbamidomethylation; Deamidation (NQ); Oxidation (M)	21472	Putative histone H2B type 2-C OS=Homo sapiens OX=9606 GN=H2BC20P PE=5 SV=3
3852	2152	Q9UPQ9	76.68	2	0	0	1	1	1	1						143970	7	1	0	0	4	3	6	4	Phosphorylation (STY)	194001	Trinucleotide repeat-containing gene 6B protein OS=Homo sapiens OX=9606 GN=TNRC6B PE=1 SV=4
2100	841	Q05209	76.5	5	1	1	1	4	2	2				345620	405590	312350	6	2	2	9	1	12	9	5	Deamidation (NQ)	88106	Tyrosine-protein phosphatase non-receptor type 12 OS=Homo sapiens OX=9606 GN=PTPN12 PE=1 SV=3
3788	843	O43681	76.4	8	0	0	4	5	8	2			396310	565910	384750		6	1	0	0	2	4	8	4		38793	ATPase GET3 OS=Homo sapiens OX=9606 GN=GET3 PE=1 SV=2
3401	1894	A6NLJ0	76.37	5	0	3	1	3	1	2		0					6	1	0	3	1	10	3	4	Acetylation (Protein N-term)	38769	C2 calcium-dependent domain-containing protein 4B OS=Homo sapiens OX=9606 GN=C2CD4B PE=2 SV=1
5042	873	O14744	76.33	6	0	1	3	3	0	1			86590	486360			6	2	0	1	2	6	1	1		72684	Protein arginine N-methyltransferase 5 OS=Homo sapiens OX=9606 GN=PRMT5 PE=1 SV=4
3959	2368	P20929	76.05	1	0	0	0	0	0	0		116090					7	1	0	1	1	8	6	0		772931	Nebulin OS=Homo sapiens OX=9606 GN=NEB PE=1 SV=5
4958	1629	Q68BL8	75.94	4	0	1	0	1	2	3						126030	5	1	0	2	0	3	5	2		83999	Olfactomedin-like protein 2B OS=Homo sapiens OX=9606 GN=OLFML2B PE=2 SV=2
5973	809	P17936	75.93	13	0	7	3	2	5	0		655400	0		184900		6	3	0	2	2	1	3	0	Carbamidomethylation	31674	Insulin-like growth factor-binding protein 3 OS=Homo sapiens OX=9606 GN=IGFBP3 PE=1 SV=2
2852	1345	O95445	75.87	9	2	5	5	5	9	5		190460	737350	2301600	804540	1611900	5	1	3	5	3	2	8	6		21253	Apolipoprotein M OS=Homo sapiens OX=9606 GN=APOM PE=1 SV=2
5035	798	P31947	75.79	19	6	0	2	2	8	4					239490		7	1	3	0	1	1	3	3		27774	14-3-3 protein sigma OS=Homo sapiens OX=9606 GN=SFN PE=1 SV=1
5381	878	O14974	75.64	5	1	0	2	1	1	1	530300		271910				5	2	1	0	1	3	2	3	Carbamidomethylation	115281	Protein phosphatase 1 regulatory subunit 12A OS=Homo sapiens OX=9606 GN=PPP1R12A PE=1 SV=1
5551	1671	Q96DU9	75.59	11	4	0	8	2	2	0	0		0				6	2	1	0	2	4	2	0	Carbamidomethylation; Formylation; Dihydroxy	43331	Polyadenylate-binding protein 5 OS=Homo sapiens OX=9606 GN=PABPC5 PE=1 SV=1
7367	1148	P04083	75.58	8	0	0	1	2	4	0					226540		4	1	0	0	1	2	1	0		38714	Annexin A1 OS=Homo sapiens OX=9606 GN=ANXA1 PE=1 SV=2
7652	1471	Q9ULJ8	75.52	3	3	0	0	0	0	0	180990						3	1	1	0	0	1	1	0	Acetylation (Protein N-term)	123342	Neurabin-1 OS=Homo sapiens OX=9606 GN=PPP1R9A PE=1 SV=2
6391	811	Q8NBZ7	75.27	16	2	8	8	1	6	6	85273	0	569070		144470	167730	4	3	1	1	2	1	1	1		47577	UDP-glucuronic acid decarboxylase 1 OS=Homo sapiens OX=9606 GN=UXS1 PE=1 SV=1
4998	2285	O95450	75.08	3	1	1	1	0	1	0	33764	29936	84612				7	1	1	2	1	2	4	1		134755	A disintegrin and metalloproteinase with thrombospondin motifs 2 OS=Homo sapiens OX=9606 GN=ADAMTS2 PE=2 SV=2
5235	1372	Q9NT62	75.02	8	0	0	1	6	8	6				61973	312580	78743	3	1	0	0	1	2	4	4		35864	Ubiquitin-like-conjugating enzyme ATG3 OS=Homo sapiens OX=9606 GN=ATG3 PE=1 SV=1
1964	1426	Q6P1M9	75.01	5	1	2	1	4	3	2				0			6	1	2	10	1	10	11	7		62346	Armadillo repeat-containing X-linked protein 5 OS=Homo sapiens OX=9606 GN=ARMCX5 PE=1 SV=1
7554	1139	P51991	75	11	4	0	0	0	6	0	349990				122850		3	2	1	0	0	0	2	0		39595	Heterogeneous nuclear ribonucleoprotein A3 OS=Homo sapiens OX=9606 GN=HNRNPA3 PE=1 SV=2
4921	2082	A4D263	75	6	0	2	1	3	1	0				131150			7	1	0	2	3	5	2	0		49672	Spermatogenesis-associated protein 48 OS=Homo sapiens OX=9606 GN=SPATA48 PE=2 SV=2
5355	1196	O00232	74.87	4	0	0	4	4	3	4			284600	366060	133450	215430	3	1	0	0	4	3	1	2		52904	26S proteasome non-ATPase regulatory subunit 12 OS=Homo sapiens OX=9606 GN=PSMD12 PE=1 SV=3
6251	988	Q14515	74.41	4	0	2	1	2	1	0		113240		253530			5	1	0	1	1	2	3	0		75208	SPARC-like protein 1 OS=Homo sapiens OX=9606 GN=SPARCL1 PE=1 SV=2
4242	818	Q9Y4L1	74.24	4	0	1	3	1	3	0		561520	228150		58345		5	2	0	3	3	2	5	2		111335	Hypoxia up-regulated protein 1 OS=Homo sapiens OX=9606 GN=HYOU1 PE=1 SV=1
3235	3306	Q9NR16	74.08	2	0	0	0	0	1	1					0		6	1	0	3	4	5	4	6	Carbamidomethylation	159239	Scavenger receptor cysteine-rich type 1 protein M160 OS=Homo sapiens OX=9606 GN=CD163L1 PE=1 SV=2
5202	849	P01861	73.77	11	0	2	2	10	7	3				824040	1242000		5	1	0	2	1	4	2	2	Carbamidomethylation; Deamidation (NQ); Oxidation (M)	43832	Immunoglobulin heavy constant gamma 4 OS=Homo sapiens OX=9606 GN=IGHG4 PE=1 SV=2
4349	1618	Q9Y5L0	73.45	3	0	0	1	1	2	1			50206				6	1	0	1	1	4	6	2	Carbamidomethylation	104203	Transportin-3 OS=Homo sapiens OX=9606 GN=TNPO3 PE=1 SV=3
4057	1078	Q96TA1	73.42	4	0	1	2	2	3	3		124000	153570		0	245580	5	1	0	3	2	6	3	3		84138	Protein Niban 2 OS=Homo sapiens OX=9606 GN=NIBAN2 PE=1 SV=3
3111	1409	O60547	73.27	6	0	0	2	2	5	3					239070		4	1	0	0	2	3	8	11		41950	GDP-mannose 4 6 dehydratase OS=Homo sapiens OX=9606 GN=GMDS PE=1 SV=1
6075	895	Q16576	73.15	7	0	1	4	1	3	2			255570		204750	0	5	2	0	1	2	1	3	1		47820	Histone-binding protein RBBP7 OS=Homo sapiens OX=9606 GN=RBBP7 PE=1 SV=1
5911	1451	Q9P2R3	73	2	0	0	0	1	1	0				0			5	1	0	0	0	5	2	1		128399	Rabankyrin-5 OS=Homo sapiens OX=9606 GN=ANKFY1 PE=1 SV=2
2977	1278	P05997	72.8	2	0	1	1	1	0	1	0	12349	0	0		0	5	1	5	2	6	9	1	2		144910	Collagen alpha-2(V) chain OS=Homo sapiens OX=9606 GN=COL5A2 PE=1 SV=3
5302	787	P16885	72.68	4	0	0	1	1	2	2				212010	56471	161760	6	2	0	0	2	2	3	3		147870	1-phosphatidylinositol 4 5-bisphosphate phosphodiesterase gamma-2 OS=Homo sapiens OX=9606 GN=PLCG2 PE=1 SV=4
5303	5573	P00751	72.52	4	0	0	2	1	3	1			220330		227590		5	1	0	0	1	2	5	2	Oxidation or Hydroxylation	85533	Complement factor B OS=Homo sapiens OX=9606 GN=CFB PE=1 SV=2
4452	2323	P17302	72.49	6	5	0	1	1	1	1	127590						3	1	2	0	2	3	5	2		43008	Gap junction alpha-1 protein OS=Homo sapiens OX=9606 GN=GJA1 PE=1 SV=2
2854	1094	P03951	72.32	5	1	1	1	3	3	4				0	2917000	1202400	5	1	3	8	3	3	5	5	Propionamide (K X@N-term)	70109	Coagulation factor XI OS=Homo sapiens OX=9606 GN=F11 PE=1 SV=1
7036	1680	Q9P0K1	71.91	2	0	0	0	1	1	0				0			4	1	0	0	0	3	2	0		100433	Disintegrin and metalloproteinase domain-containing protein 22 OS=Homo sapiens OX=9606 GN=ADAM22 PE=1 SV=1
7132	1101	Q9BQI0	71.89	23	23	0	23	0	11	0	3396400		1128300		113360		2	2	2	0	2	0	1	0		17068	Allograft inflammatory factor 1-like OS=Homo sapiens OX=9606 GN=AIF1L PE=1 SV=1
5329	3297	O43379	71.88	1	0	0	0	1	1	0	0						5	1	1	0	1	3	4	1	Acetylation (Protein N-term)	165953	WD repeat-containing protein 62 OS=Homo sapiens OX=9606 GN=WDR62 PE=1 SV=4
6277	981	P62491	71.59	15	0	2	0	0	8	6					11729000	0	5	2	0	1	0	0	4	2		24394	Ras-related protein Rab-11A OS=Homo sapiens OX=9606 GN=RAB11A PE=1 SV=3
6527	1222	Q9HA65	71.45	3	0	0	2	3	0	2			214510	165400		0	3	1	0	1	1	2	1	1		72670	TBC1 domain family member 17 OS=Homo sapiens OX=9606 GN=TBC1D17 PE=1 SV=3
4516	1464	Q9UHL0	71.14	5	0	2	3	1	1	2			53189				5	1	0	5	2	1	2	4	Oxidation (M)	54692	ATP-dependent RNA helicase DDX25 OS=Homo sapiens OX=9606 GN=DDX25 PE=1 SV=2
6062	872	Q9UNM6	71.06	6	0	0	4	2	3	2			54260	314650	216700	132500	3	2	0	0	3	1	3	1		42946	26S proteasome non-ATPase regulatory subunit 13 OS=Homo sapiens OX=9606 GN=PSMD13 PE=1 SV=2
4131	3129	P17050	71.06	6	0	2	1	5	2	2				251030			4	1	0	2	1	6	4	3		46565	Alpha-N-acetylgalactosaminidase OS=Homo sapiens OX=9606 GN=NAGA PE=1 SV=2
4765	1028	P31942	71.01	6	1	6	1	1	6	1		42262			307090		3	1	1	3	1	2	3	2	Deamidation (NQ)	36926	Heterogeneous nuclear ribonucleoprotein H3 OS=Homo sapiens OX=9606 GN=HNRNPH3 PE=1 SV=2
7489	1076	Q9P2I0	70.98	6	3	0	3	0	0	0	160770		311290				3	2	1	0	1	0	1	0	Carbamidomethylation	88487	Cleavage and polyadenylation specificity factor subunit 2 OS=Homo sapiens OX=9606 GN=CPSF2 PE=1 SV=2
5226	930	P11234	70.86	13	2	0	6	7	11	5			31834	118760	202290	90007	3	2	2	0	1	5	2	1	Oxidation (M)	23409	Ras-related protein Ral-B OS=Homo sapiens OX=9606 GN=RALB PE=1 SV=1
5226	942	P11233	70.86	13	2	0	6	7	11	5			31834	118760	202290	90007	3	2	2	0	1	5	2	1	Oxidation (M)	23567	Ras-related protein Ral-A OS=Homo sapiens OX=9606 GN=RALA PE=1 SV=1
3737	1087	P41252	70.81	2	1	0	1	1	1	0	0		196760	238210			5	1	2	3	3	3	6	1		144498	Isoleucine--tRNA ligase cytoplasmic OS=Homo sapiens OX=9606 GN=IARS1 PE=1 SV=2
6340	1440	P14735	70.74	2	1	0	1	1	0	0	175690		19694				4	1	1	0	3	2	1	0		117968	Insulin-degrading enzyme OS=Homo sapiens OX=9606 GN=IDE PE=1 SV=4
4251	1025	P00742	70.73	5	0	1	3	3	3	3			379050	455360	548810	552600	5	1	0	1	4	6	2	2	Carbamidomethylation	54732	Coagulation factor X OS=Homo sapiens OX=9606 GN=F10 PE=1 SV=2
6579	1722	P53634	70.62	6	2	0	2	5	1	0	46057		831290	1904400			3	2	1	0	1	2	2	0	Methylation(others)	51854	Dipeptidyl peptidase 1 OS=Homo sapiens OX=9606 GN=CTSC PE=1 SV=2
4398	3014	Q8NFY4	70.4	4	0	0	3	1	1	0			481160				5	1	0	3	3	2	5	1	Carbamidomethylation; Methylation(KR)	119872	Semaphorin-6D OS=Homo sapiens OX=9606 GN=SEMA6D PE=1 SV=1
5201	1555	O96019	70.37	9	0	0	3	4	5	0			41820	103210	0		5	2	0	0	3	3	5	0		47461	Actin-like protein 6A OS=Homo sapiens OX=9606 GN=ACTL6A PE=1 SV=1
7592	1135	Q32P28	70.15	3	3	0	0	0	0	1	152650						3	2	2	0	0	0	0	1		83394	Prolyl 3-hydroxylase 1 OS=Homo sapiens OX=9606 GN=P3H1 PE=1 SV=2
6051	1017	Q93099	70.11	7	0	1	6	3	4	0			429130	232470	48657		4	2	0	1	4	2	2	0		49964	Homogentisate 1 2-dioxygenase OS=Homo sapiens OX=9606 GN=HGD PE=1 SV=2
4166	1910	O75096	69.82	1	0	1	0	1	0	0		0					5	1	0	9	0	4	2	0	Deamidation (NQ)	212044	Low-density lipoprotein receptor-related protein 4 OS=Homo sapiens OX=9606 GN=LRP4 PE=1 SV=4
4201	1486	Q8TD16	69.66	3	0	0	2	2	2	1			0				5	1	0	0	3	5	6	1		93533	Protein bicaudal D homolog 2 OS=Homo sapiens OX=9606 GN=BICD2 PE=1 SV=1
5633	803	P63010	69.59	3	0	0	1	0	2	1					74060		5	1	0	0	1	1	5	2	Carbamidomethylation	104553	AP-2 complex subunit beta OS=Homo sapiens OX=9606 GN=AP2B1 PE=1 SV=1
5524	2348	Q8N2Y8	69.57	2	0	0	0	2	0	1				169730			6	1	0	0	2	3	2	2	Deamidation (NQ); Acetylation (N-term)	161224	AP-4 complex accessory subunit RUSC2 OS=Homo sapiens OX=9606 GN=RUSC2 PE=1 SV=3
5081	2090	P46976	69.51	6	0	0	4	2	1	0			143390				5	1	0	0	5	4	2	0		39384	Glycogenin-1 OS=Homo sapiens OX=9606 GN=GYG1 PE=1 SV=4
7131	755	O00487	69.48	15	0	0	0	11	4	4				530580	204390	75717	3	3	0	0	0	3	1	1	Oxidation (M)	34577	26S proteasome non-ATPase regulatory subunit 14 OS=Homo sapiens OX=9606 GN=PSMD14 PE=1 SV=1
6770	1495	Q15427	69.01	7	6	0	7	1	1	1	490130		111140				2	1	1	0	2	1	1	1		44386	Splicing factor 3B subunit 4 OS=Homo sapiens OX=9606 GN=SF3B4 PE=1 SV=1
6962	995	P61106	68.93	13	0	0	0	7	2	11				205380		0	4	1	0	0	0	1	1	3		23897	Ras-related protein Rab-14 OS=Homo sapiens OX=9606 GN=RAB14 PE=1 SV=4
5836	4152	P12270	68.87	1	0	0	0	0	0	1						0	6	1	0	2	0	2	2	2	Carbamidomethylation (DHKE X@N-term)	267290	Nucleoprotein TPR OS=Homo sapiens OX=9606 GN=TPR PE=1 SV=3
6755	2104	Q92752	68.63	2	0	0	1	1	1	0			62543				5	1	0	0	1	2	2	1	Carbamidomethylation; Deamidation (NQ)	149561	Tenascin-R OS=Homo sapiens OX=9606 GN=TNR PE=1 SV=3
5581	747	O75191	68.58	7	0	0	3	1	3	2			121510		0	101210	4	3	0	0	1	3	3	2		58382	Xylulose kinase OS=Homo sapiens OX=9606 GN=XYLB PE=1 SV=3
6993	1262	Q7L2H7	68.57	6	0	0	0	6	0	1				447100			2	1	0	0	0	2	0	3	Acetylation (Protein N-term)	42503	Eukaryotic translation initiation factor 3 subunit M OS=Homo sapiens OX=9606 GN=EIF3M PE=1 SV=1
3420	1326	Q9NPH2	68.54	4	0	1	3	2	3	0			190750		0		4	1	0	8	4	6	3	0		61068	Inositol-3-phosphate synthase 1 OS=Homo sapiens OX=9606 GN=ISYNA1 PE=1 SV=1
2889	1215	Q13151	68.49	15	12	0	7	3	1	1	1080200		232500				5	2	2	0	1	8	3	12	Carbamidomethylation	30841	Heterogeneous nuclear ribonucleoprotein A0 OS=Homo sapiens OX=9606 GN=HNRNPA0 PE=1 SV=1
3946	1054	Q8TF66	68.47	4	1	2	1	2	2	1		19855					5	1	1	1	3	3	7	2		64366	Leucine-rich repeat-containing protein 15 OS=Homo sapiens OX=9606 GN=LRRC15 PE=2 SV=2
5838	1773	Q96KG9	68.44	3	0	0	1	1	1	0			49148				5	1	0	0	1	5	2	0		89631	N-terminal kinase-like protein OS=Homo sapiens OX=9606 GN=SCYL1 PE=1 SV=1
4899	1220	Q15181	68.44	7	0	3	1	5	2	1		49271					5	1	0	1	1	5	3	2		32660	Inorganic pyrophosphatase OS=Homo sapiens OX=9606 GN=PPA1 PE=1 SV=2
4576	1318	Q68EM7	68.16	2	0	0	1	2	2	1			0	409770	0		4	1	0	0	2	3	5	3		95437	Rho GTPase-activating protein 17 OS=Homo sapiens OX=9606 GN=ARHGAP17 PE=1 SV=1
4238	2436	Q9BRK4	68.08	5	2	1	1	2	2	2	0						5	1	1	1	2	4	3	4		72759	Leucine zipper putative tumor suppressor 2 OS=Homo sapiens OX=9606 GN=LZTS2 PE=1 SV=2
6221	785	Q9Y5X3	67.89	7	0	0	0	4	7	1				0	0		3	2	0	0	0	1	4	2		46817	Sorting nexin-5 OS=Homo sapiens OX=9606 GN=SNX5 PE=1 SV=1
6788	993	Q99873	67.81	9	0	3	0	4	8	0		13075		94693	114880		4	2	0	1	0	2	3	0		42462	Protein arginine N-methyltransferase 1 OS=Homo sapiens OX=9606 GN=PRMT1 PE=1 SV=3
7434	921	P62847	67.59	23	20	0	9	3	0	0	421260		185510				3	2	2	0	1	1	0	0		15423	40S ribosomal protein S24 OS=Homo sapiens OX=9606 GN=RPS24 PE=1 SV=1
4821	2074	Q99590	67.42	2	0	0	0	1	1	0					0		5	1	0	1	1	2	5	3		164651	Protein SCAF11 OS=Homo sapiens OX=9606 GN=SCAF11 PE=1 SV=2
7563	1169	O75400	67.37	3	3	0	0	0	0	0	204800						3	3	3	0	0	0	0	0		108805	Pre-mRNA-processing factor 40 homolog A OS=Homo sapiens OX=9606 GN=PRPF40A PE=1 SV=2
5485	1056	P30041	67.35	16	1	9	1	0	5	0		394550			189520		3	2	4	3	2	0	1	0		25035	Peroxiredoxin-6 OS=Homo sapiens OX=9606 GN=PRDX6 PE=1 SV=3
6986	1009	Q9BWD1	67.21	6	0	0	3	6	3	0			266740	583070	414290		3	2	0	0	1	3	1	0		41351	Acetyl-CoA acetyltransferase cytosolic OS=Homo sapiens OX=9606 GN=ACAT2 PE=1 SV=2
5322	1064	Q14203	67.14	2	0	0	0	1	1	1						110150	5	1	0	0	2	2	3	3		141694	Dynactin subunit 1 OS=Homo sapiens OX=9606 GN=DCTN1 PE=1 SV=3
6124	1554	Q6ZMU1	67	6	0	0	4	5	2	5			485010	544080		0	3	1	0	0	1	2	3	2		40197	Putative protein C3P1 OS=Homo sapiens OX=9606 GN=C3P1 PE=5 SV=3
7061	1181	P62854	66.91	19	13	0	13	3	3	0	1252600		322740				3	1	1	0	1	1	2	0	Carbamidomethylation	13015	40S ribosomal protein S26 OS=Homo sapiens OX=9606 GN=RPS26 PE=1 SV=3
4563	2120	A6NK53	66.77	3	0	1	0	1	1	1				0			5	1	0	1	1	2	6	3	Carbamidomethylation; Oxidation (M)	76861	Zinc finger protein 233 OS=Homo sapiens OX=9606 GN=ZNF233 PE=2 SV=3
5422	3891	Q08629	66.73	4	0	1	0	2	1	3				0			4	1	0	2	0	1	3	4		49124	Testican-1 OS=Homo sapiens OX=9606 GN=SPOCK1 PE=1 SV=1
6023	1185	P04899	66.41	8	0	3	3	7	4	3				159470			3	1	0	2	1	2	2	1		40451	Guanine nucleotide-binding protein G(i) subunit alpha-2 OS=Homo sapiens OX=9606 GN=GNAI2 PE=1 SV=3
6928	1928	Q8NDX5	66.3	2	1	0	0	1	0	0	110150						4	1	1	0	0	2	1	1		106161	Polyhomeotic-like protein 3 OS=Homo sapiens OX=9606 GN=PHC3 PE=1 SV=1
6628	854	P62873	66.18	13	7	0	0	6	0	6	75016			115530		33334	3	2	1	0	0	3	0	2	Carbamidomethylation; Deamidation (NQ); Acetylation (Protein N-term)	37377	Guanine nucleotide-binding protein G(I)/G(S)/G(T) subunit beta-1 OS=Homo sapiens OX=9606 GN=GNB1 PE=1 SV=3
6127	1353	P34913	65.84	3	0	0	3	2	1	2			772010	894300	480630	901700	3	2	0	0	3	2	1	2		62616	Bifunctional epoxide hydrolase 2 OS=Homo sapiens OX=9606 GN=EPHX2 PE=1 SV=2
6871	1155	O95104	65.36	2	1	0	0	0	0	0	96906						2	1	1	0	0	1	2	1	Carbamidomethylation	125869	SR-related and CTD-associated factor 4 OS=Homo sapiens OX=9606 GN=SCAF4 PE=1 SV=3
7704	1579	P62899	65.35	17	11	0	0	0	3	2	92884						3	1	1	0	0	0	1	1	Acetylation (Protein N-term)	14463	60S ribosomal protein L31 OS=Homo sapiens OX=9606 GN=RPL31 PE=1 SV=1
3816	1639	O00506	65.33	3	0	1	2	3	3	2			454740	364270	392670	206070	4	1	0	2	1	5	7	3		48112	Serine/threonine-protein kinase 25 OS=Homo sapiens OX=9606 GN=STK25 PE=1 SV=1
4723	1449	Q92882	65.21	10	0	2	5	5	1	2			0				5	1	0	1	2	4	3	3		23787	Osteoclast-stimulating factor 1 OS=Homo sapiens OX=9606 GN=OSTF1 PE=1 SV=2
7020	1239	P61626	65.11	12	0	8	4	0	0	4		323400	426910			441670	2	2	0	3	1	0	0	1		16537	Lysozyme C OS=Homo sapiens OX=9606 GN=LYZ PE=1 SV=1
4416	1666	P35606	64.82	3	0	0	0	2	0	1				207500			5	1	0	1	2	6	2	3		102487	Coatomer subunit beta' OS=Homo sapiens OX=9606 GN=COPB2 PE=1 SV=2
6501	1456	Q14432	64.7	2	0	0	2	2	1	0			142670	0			3	1	0	0	3	1	2	0	Deamidation (NQ)	124979	cGMP-inhibited 3' 5'-cyclic phosphodiesterase 3A OS=Homo sapiens OX=9606 GN=PDE3A PE=1 SV=3
7116	1277	P09493	64.58	10	7	0	0	1	1	0	285090						4	2	2	0	0	1	2	0	Acetylation (Protein N-term)	32709	Tropomyosin alpha-1 chain OS=Homo sapiens OX=9606 GN=TPM1 PE=1 SV=2
5087	1787	Q9BXP5	64.53	2	0	0	2	1	2	0			67244		0		4	1	0	1	2	3	3	2		100667	Serrate RNA effector molecule homolog OS=Homo sapiens OX=9606 GN=SRRT PE=1 SV=1
5376	2304	P32019	64.48	3	0	0	0	0	2	2						0	5	1	0	0	1	1	7	1		112852	Type II inositol 1 4 5-trisphosphate 5-phosphatase OS=Homo sapiens OX=9606 GN=INPP5B PE=1 SV=4
5892	1006	O14964	64.48	3	0	0	2	1	2	2			102630			0	4	1	0	0	1	1	4	2		86192	Hepatocyte growth factor-regulated tyrosine kinase substrate OS=Homo sapiens OX=9606 GN=HGS PE=1 SV=1
6773	1251	Q16719	64.46	7	0	0	3	1	0	3			177990				5	1	0	0	1	2	0	3		52352	Kynureninase OS=Homo sapiens OX=9606 GN=KYNU PE=1 SV=1
4225	1992	Q6UX71	64.4	4	0	0	0	1	1	3						56094	4	1	0	0	0	4	6	5		59583	Plexin domain-containing protein 2 OS=Homo sapiens OX=9606 GN=PLXDC2 PE=1 SV=1
6264	2680	Q9BZL6	64.23	4	0	0	2	0	1	0			0				5	1	0	0	1	1	4	1		96722	Serine/threonine-protein kinase D2 OS=Homo sapiens OX=9606 GN=PRKD2 PE=1 SV=3
6685	912	Q07866	64.15	4	0	0	0	2	2	2					0		3	1	0	0	0	2	3	1		65310	Kinesin light chain 1 OS=Homo sapiens OX=9606 GN=KLC1 PE=1 SV=2
6070	2168	P07358	63.98	4	0	1	0	3	1	1				0			4	1	0	1	0	4	2	1	Carbamidomethylation	67047	Complement component C8 beta chain OS=Homo sapiens OX=9606 GN=C8B PE=1 SV=3
7658	2135	Q09161	63.88	3	3	0	0	1	0	0	413990						2	1	2	0	0	1	0	0	Carbamidomethylation	91839	Nuclear cap-binding protein subunit 1 OS=Homo sapiens OX=9606 GN=NCBP1 PE=1 SV=1
5801	2428	P49335	63.77	6	0	2	0	2	3	1					112380		4	1	0	3	0	2	3	1		39427	POU domain class 3 transcription factor 4 OS=Homo sapiens OX=9606 GN=POU3F4 PE=1 SV=2
6807	1872	P13489	63.67	3	0	2	3	0	1	1		60359	72781				3	1	0	1	2	0	1	2		49974	Ribonuclease inhibitor OS=Homo sapiens OX=9606 GN=RNH1 PE=1 SV=2
7636	762	Q9BXS5	63.58	8	0	0	5	0	0	3						66479	3	1	0	0	2	0	0	1		48587	AP-1 complex subunit mu-1 OS=Homo sapiens OX=9606 GN=AP1M1 PE=1 SV=3
7246	1546	P10253	63.57	2	0	0	0	0	1	0					160570		4	1	0	0	0	1	2	1		105324	Lysosomal alpha-glucosidase OS=Homo sapiens OX=9606 GN=GAA PE=1 SV=4
6191	2358	Q9NXE8	63.5	4	1	0	1	1	0	1	0						4	1	3	0	2	1	0	1	Oxidation (M)	49648	Pre-mRNA-splicing factor CWC25 homolog OS=Homo sapiens OX=9606 GN=CWC25 PE=1 SV=1
5968	2232	Q8TEU8	63.41	3	0	1	1	2	1	2		20417		0		177030	3	1	0	1	1	2	2	2		63941	WAP Kazal immunoglobulin Kunitz and NTR domain-containing protein 2 OS=Homo sapiens OX=9606 GN=WFIKKN2 PE=1 SV=1
5676	1538	Q8N3T1	63.24	3	0	2	1	0	1	1		11132					4	1	0	2	4	0	2	1		73063	Polypeptide N-acetylgalactosaminyltransferase 15 OS=Homo sapiens OX=9606 GN=GALNT15 PE=1 SV=2
6222	1322	Q13410	63.22	3	0	0	2	1	2	1			63036				3	1	0	0	1	2	3	1		58960	Butyrophilin subfamily 1 member A1 OS=Homo sapiens OX=9606 GN=BTN1A1 PE=1 SV=3
7362	1097	P62753	63.04	13	13	0	7	0	0	0	1164600		360680				2	2	2	0	2	0	0	0	Carbamidomethylation	28681	40S ribosomal protein S6 OS=Homo sapiens OX=9606 GN=RPS6 PE=1 SV=1
5573	2165	P26006	62.96	2	1	1	0	1	0	1	50262	26739					4	1	1	1	0	4	1	2		116612	Integrin alpha-3 OS=Homo sapiens OX=9606 GN=ITGA3 PE=1 SV=5
6653	3438	Q8WYK1	62.82	2	0	0	0	1	0	0			296980				5	1	0	1	1	2	2	0	Carbamidomethylation	145622	Contactin-associated protein-like 5 OS=Homo sapiens OX=9606 GN=CNTNAP5 PE=2 SV=1
6410	726	P28482	62.67	6	0	2	6	2	2	0		0	381310	618590	213690		2	2	0	1	4	1	1	0	Acetylation (Protein N-term)	41390	Mitogen-activated protein kinase 1 OS=Homo sapiens OX=9606 GN=MAPK1 PE=1 SV=3
5419	1392	Q14576	62.55	6	0	2	0	4	5	4		100520		24285000	17076000	17102000	4	1	0	1	0	3	4	2	Deamidation (NQ)	39547	ELAV-like protein 3 OS=Homo sapiens OX=9606 GN=ELAVL3 PE=2 SV=3
7632	1545	Q9UHG3	62.54	5	0	0	1	5	0	5				177140		78025	2	1	0	0	1	1	0	1		56640	Prenylcysteine oxidase 1 OS=Homo sapiens OX=9606 GN=PCYOX1 PE=1 SV=3
3766	1335	Q86U17	62.52	4	0	3	4	1	2	3		0	0				4	1	0	3	4	2	5	4		46989	Serpin A11 OS=Homo sapiens OX=9606 GN=SERPINA11 PE=2 SV=2
6648	779	P11172	62.46	8	0	4	4	0	4	0		39575	129480		987110		3	3	0	1	2	0	3	0	Deamidation (NQ)	52222	Uridine 5'-monophosphate synthase OS=Homo sapiens OX=9606 GN=UMPS PE=1 SV=1
5117	925	Q92769	62.46	5	0	0	2	1	2	2			0				4	1	0	0	1	5	3	2		55364	Histone deacetylase 2 OS=Homo sapiens OX=9606 GN=HDAC2 PE=1 SV=2
6314	871	Q96G03	62.2	4	0	0	1	1	1	2						203280	4	1	0	0	1	1	3	2		68283	Phosphopentomutase OS=Homo sapiens OX=9606 GN=PGM2 PE=1 SV=4
6398	1218	O14980	62.1	2	0	0	1	2	0	0				235040			3	1	0	0	2	3	1	1		123386	Exportin-1 OS=Homo sapiens OX=9606 GN=XPO1 PE=1 SV=1
7273	1143	Q86U42	62	14	14	5	0	0	0	0	345450	64366					2	2	3	1	0	0	0	0	Carbamidomethylation; Deamidation (NQ); Acetylation (Protein N-term)	32749	Polyadenylate-binding protein 2 OS=Homo sapiens OX=9606 GN=PABPN1 PE=1 SV=3
7321	859	P09651	61.98	14	9	4	0	0	1	0		44811					4	1	2	1	0	0	1	0	Carbamidomethylation	38747	Heterogeneous nuclear ribonucleoprotein A1 OS=Homo sapiens OX=9606 GN=HNRNPA1 PE=1 SV=5
2390	1018	P18065	61.88	6	0	1	1	5	6	4				815840	1764000	997800	4	1	0	7	5	4	14	3	Carbamidomethylation	34814	Insulin-like growth factor-binding protein 2 OS=Homo sapiens OX=9606 GN=IGFBP2 PE=1 SV=2
5103	3080	Q9H307	61.83	3	2	1	1	1	1	1	92005						4	1	2	1	1	3	1	3		81628	Pinin OS=Homo sapiens OX=9606 GN=PNN PE=1 SV=5
5176	1585	P13716	61.81	5	0	4	3	2	1	1		26990	147800				3	1	0	2	1	3	3	2		36295	Delta-aminolevulinic acid dehydratase OS=Homo sapiens OX=9606 GN=ALAD PE=1 SV=1
3538	1584	Q14656	61.68	7	0	0	6	7	6	3			591260	337460	697240	666790	4	1	0	0	5	8	6	1		29148	Transmembrane protein 187 OS=Homo sapiens OX=9606 GN=TMEM187 PE=1 SV=1
5362	14719	Q9UKD1	61.61	7	0	0	0	1	6	1					376220		5	1	0	0	0	2	5	3	Biotinylation	56421	Glucocorticoid modulatory element-binding protein 2 OS=Homo sapiens OX=9606 GN=GMEB2 PE=1 SV=1
6008	1044	P62280	61.34	18	0	0	11	0	5	7			0				4	1	0	0	1	0	4	3	Carbamidomethylation	18431	40S ribosomal protein S11 OS=Homo sapiens OX=9606 GN=RPS11 PE=1 SV=3
4722	1126	P13284	61.05	12	0	10	2	4	2	2		596090		0			4	2	0	4	1	6	1	1	Deamidation (NQ)	27964	Gamma-interferon-inducible lysosomal thiol reductase OS=Homo sapiens OX=9606 GN=IFI30 PE=1 SV=3
6607	1065	Q99816	60.97	4	0	0	1	4	3	3				296460	203100	467140	2	1	0	0	1	2	1	2		43944	Tumor susceptibility gene 101 protein OS=Homo sapiens OX=9606 GN=TSG101 PE=1 SV=2
6494	2603	Q9Y570	60.92	5	0	0	0	2	4	0					71698		4	1	0	0	0	3	3	0		42315	Protein phosphatase methylesterase 1 OS=Homo sapiens OX=9606 GN=PPME1 PE=1 SV=3
6451	1115	P53004	60.87	8	3	3	3	8	3	3	36292	36695	487350	953860	189690	179140	2	2	1	1	1	2	1	1		33428	Biliverdin reductase A OS=Homo sapiens OX=9606 GN=BLVRA PE=1 SV=2
5477	1088	Q6UWY0	60.86	4	1	0	1	1	1	1				0			4	1	4	0	2	2	1	1	Oxidation (M)	61451	Arylsulfatase K OS=Homo sapiens OX=9606 GN=ARSK PE=1 SV=1
6569	786	Q01433	60.81	2	0	0	1	1	1	2			258490	362660	270160	442310	3	2	0	0	1	1	1	3		100688	AMP deaminase 2 OS=Homo sapiens OX=9606 GN=AMPD2 PE=1 SV=2
5805	1281	P25786	60.68	9	0	0	7	6	0	2			177780	161750			4	1	0	0	3	3	0	3		29556	Proteasome subunit alpha type-1 OS=Homo sapiens OX=9606 GN=PSMA1 PE=1 SV=1
6815	922	Q9GZM7	60.37	5	2	5	3	0	3	0	96189	28886	245190		68663		3	3	1	2	2	0	1	0		52387	Tubulointerstitial nephritis antigen-like OS=Homo sapiens OX=9606 GN=TINAGL1 PE=1 SV=1
6622	877	P05186	60.24	7	0	7	0	1	1	1		25359					4	1	0	2	0	1	1	2	Oxidation (M)	57305	Alkaline phosphatase tissue-nonspecific isozyme OS=Homo sapiens OX=9606 GN=ALPL PE=1 SV=4
6958	2205	O75493	60.15	5	0	0	0	1	5	0					0		4	1	0	0	0	2	3	0		36238	Carbonic anhydrase-related protein 11 OS=Homo sapiens OX=9606 GN=CA11 PE=1 SV=2
6437	1108	P02511	60.13	19	15	2	2	2	0	0	202020						3	1	2	1	1	3	0	0		20159	Alpha-crystallin B chain OS=Homo sapiens OX=9606 GN=CRYAB PE=1 SV=2
6721	2177	Q32P44	60.09	2	0	0	1	0	1	0			327650				4	1	0	0	1	2	3	0		95197	Echinoderm microtubule-associated protein-like 3 OS=Homo sapiens OX=9606 GN=EML3 PE=1 SV=1
6992	890	O15143	59.9	9	5	0	2	2	1	2	166260		0				4	2	1	0	1	1	1	1	Carbamidomethylation; Deamidation (NQ)	40950	Actin-related protein 2/3 complex subunit 1B OS=Homo sapiens OX=9606 GN=ARPC1B PE=1 SV=3
5914	794	P02671	59.83	2	0	0	1	2	2	2			489860	921750	1266000	957780	3	2	0	0	1	2	2	3		94973	Fibrinogen alpha chain OS=Homo sapiens OX=9606 GN=FGA PE=1 SV=2
6143	2034	Q9BVV6	59.55	1	0	1	0	1	1	0		0					4	1	0	1	1	3	2	0		169306	Protein TALPID3 OS=Homo sapiens OX=9606 GN=KIAA0586 PE=1 SV=4
7584	1774	Q9UJU6	59.54	5	0	0	0	0	4	1					104940		3	1	0	0	0	0	2	1		48207	Drebrin-like protein OS=Homo sapiens OX=9606 GN=DBNL PE=1 SV=1
7927	1561	P61313	59.44	8	6	0	0	0	2	0	355790						2	1	1	0	0	0	1	0		24146	60S ribosomal protein L15 OS=Homo sapiens OX=9606 GN=RPL15 PE=1 SV=2
5131	1403	O15355	59.36	4	0	3	1	1	1	0		22288					4	1	0	4	4	1	2	0		59272	Protein phosphatase 1G OS=Homo sapiens OX=9606 GN=PPM1G PE=1 SV=1
6586	869	P55060	59.31	4	1	0	1	0	0	2			108490			0	4	2	2	0	3	0	0	1		110417	Exportin-2 OS=Homo sapiens OX=9606 GN=CSE1L PE=1 SV=3
6861	1952	Q9Y2W1	59.3	2	1	0	0	1	0	0	290040						3	1	1	0	0	3	1	0		108666	Thyroid hormone receptor-associated protein 3 OS=Homo sapiens OX=9606 GN=THRAP3 PE=1 SV=2
5877	917	Q15459	59.28	4	0	0	0	4	1	1				449340		60320	4	2	0	0	0	4	3	1		88886	Splicing factor 3A subunit 1 OS=Homo sapiens OX=9606 GN=SF3A1 PE=1 SV=1
6499	1228	Q8ND04	59.27	2	0	0	0	2	0	0				524250			4	1	0	0	0	6	0	0	Deamidation (NQ)	109684	Nonsense-mediated mRNA decay factor SMG8 OS=Homo sapiens OX=9606 GN=SMG8 PE=1 SV=1
7066	1668	P42166	59.09	4	0	2	1	1	0	1		11184					4	1	0	1	1	2	0	1	Deamidation (NQ)	75492	Lamina-associated polypeptide 2 isoform alpha OS=Homo sapiens OX=9606 GN=TMPO PE=1 SV=2
6791	2161	Q9BUD6	59.08	5	0	3	0	2	1	0		34601					3	1	0	1	0	4	1	0		35788	Spondin-2 OS=Homo sapiens OX=9606 GN=SPON2 PE=1 SV=4
5434	1020	P48723	59.05	4	0	0	4	2	1	1			303320				4	2	0	0	2	3	3	2		51928	Heat shock 70 kDa protein 13 OS=Homo sapiens OX=9606 GN=HSPA13 PE=1 SV=1
6938	1547	Q92598	59	3	0	2	2	2	0	2		17872	244400	149700		57498	3	1	0	1	1	1	1	2		96865	Heat shock protein 105 kDa OS=Homo sapiens OX=9606 GN=HSPH1 PE=1 SV=1
6395	1034	P29122	58.98	2	0	0	1	1	1	0			125830	237860	43722		3	1	0	1	1	4	1	0		106420	Proprotein convertase subtilisin/kexin type 6 OS=Homo sapiens OX=9606 GN=PCSK6 PE=1 SV=1
7290	857	P20042	58.73	6	0	0	0	3	6	0				57331	247090		2	2	0	0	0	1	3	0		38388	Eukaryotic translation initiation factor 2 subunit 2 OS=Homo sapiens OX=9606 GN=EIF2S2 PE=1 SV=2
7177	1137	Q9NZ08	58.53	2	0	0	0	1	0	0				517610			2	1	0	0	0	3	1	0		107235	Endoplasmic reticulum aminopeptidase 1 OS=Homo sapiens OX=9606 GN=ERAP1 PE=1 SV=3
7388	1023	P09923	58.47	5	0	4	0	0	1	1		0					3	1	0	2	0	0	1	1		56812	Intestinal-type alkaline phosphatase OS=Homo sapiens OX=9606 GN=ALPI PE=1 SV=2
5608	1340	Q3LXA3	58.09	4	1	0	0	3	1	1				183150			3	1	1	0	0	4	2	2		58947	Triokinase/FMN cyclase OS=Homo sapiens OX=9606 GN=TKFC PE=1 SV=2
4459	1888	Q6ZU35	58.03	1	0	0	0	1	0	0				0			3	1	2	0	1	8	3	0		136760	Capping protein-inhibiting regulator of actin dynamics OS=Homo sapiens OX=9606 GN=CRACD PE=1 SV=3
7047	954	P52790	57.87	3	0	0	1	2	2	0			275680	67250	238620		3	2	0	0	1	2	2	0	Oxidation (M)	99025	Hexokinase-3 OS=Homo sapiens OX=9606 GN=HK3 PE=1 SV=2
7817	1522	Q9UJC5	57.86	20	20	0	0	0	0	0	296640						1	1	2	0	0	0	0	0		12326	SH3 domain-binding glutamic acid-rich-like protein 2 OS=Homo sapiens OX=9606 GN=SH3BGRL2 PE=1 SV=2
7148	2499	Q15113	57.84	4	0	0	2	1	3	2			101070		78220	0	3	1	0	0	1	1	2	1	Carbamidomethylation	47973	Procollagen C-endopeptidase enhancer 1 OS=Homo sapiens OX=9606 GN=PCOLCE PE=1 SV=2
7037	2023	Q13362	57.51	3	0	0	1	2	1	1				193790			3	1	0	0	1	2	1	1		61061	Serine/threonine-protein phosphatase 2A 56 kDa regulatory subunit gamma isoform OS=Homo sapiens OX=9606 GN=PPP2R5C PE=1 SV=3
7495	1039	Q15393	57.48	1	0	0	1	0	0	0			124960				3	1	0	1	2	0	0	0		135577	Splicing factor 3B subunit 3 OS=Homo sapiens OX=9606 GN=SF3B3 PE=1 SV=4
7086	3036	O60911	57.38	5	0	0	5	0	0	0			78787				3	1	0	0	5	0	0	0	Acetylation (Protein N-term)	37329	Cathepsin L2 OS=Homo sapiens OX=9606 GN=CTSV PE=1 SV=2
6738	2144	O75342	57.37	4	0	0	0	0	1	4						0	4	1	0	0	1	0	2	3		80356	Arachidonate 12-lipoxygenase 12R-type OS=Homo sapiens OX=9606 GN=ALOX12B PE=1 SV=1
6660	1121	P34897	57.14	4	1	2	0	2	1	0		15795					4	1	2	1	0	2	1	0		55993	Serine hydroxymethyltransferase mitochondrial OS=Homo sapiens OX=9606 GN=SHMT2 PE=1 SV=3
6976	1282	P10644	56.91	9	0	0	0	9	0	3				123410000		299230	3	2	0	0	0	4	0	1	Oxidation (M)	42982	cAMP-dependent protein kinase type I-alpha regulatory subunit OS=Homo sapiens OX=9606 GN=PRKAR1A PE=1 SV=1
5669	931	Q9UN37	56.9	4	3	0	1	4	1	4	83890			918650		836310	2	1	1	0	1	2	2	3		48898	Vacuolar protein sorting-associated protein 4A OS=Homo sapiens OX=9606 GN=VPS4A PE=1 SV=1
6769	1237	Q9UQ03	56.81	10	10	0	1	1	1	1	674210						3	2	2	0	1	1	1	1		54954	Coronin-2B OS=Homo sapiens OX=9606 GN=CORO2B PE=1 SV=4
6963	1008	P05556	56.6	4	0	3	0	0	1	0		9092.5					3	1	0	4	0	0	1	0	Deamidation (NQ)	88415	Integrin beta-1 OS=Homo sapiens OX=9606 GN=ITGB1 PE=1 SV=2
7765	1117	P30101	56.57	4	0	2	0	0	2	0		18442			105580		2	2	0	1	0	0	1	0		56782	Protein disulfide-isomerase A3 OS=Homo sapiens OX=9606 GN=PDIA3 PE=1 SV=4
7146	1184	P01876	56.42	3	0	0	2	2	2	3			279500	404810	318270	410560	2	1	0	0	1	1	1	2		42849	Immunoglobulin heavy constant alpha 1 OS=Homo sapiens OX=9606 GN=IGHA1 PE=1 SV=3
6526	1469	Q96P70	56.35	3	0	0	2	0	0	0			15613				3	1	1	0	1	1	2	1	Acetylation (Protein N-term)	115963	Importin-9 OS=Homo sapiens OX=9606 GN=IPO9 PE=1 SV=3
6397	1400	P62829	56.15	22	14	0	0	4	4	2	513370						4	1	1	0	0	1	4	1		14865	60S ribosomal protein L23 OS=Homo sapiens OX=9606 GN=RPL23 PE=1 SV=1
7442	1651	Q08257	55.93	5	0	0	3	3	1	3			611670	866550		326600	2	1	0	0	1	1	1	1		35207	Quinone oxidoreductase OS=Homo sapiens OX=9606 GN=CRYZ PE=1 SV=1
6032	2077	Q13263	55.12	2	0	1	0	0	0	1		51861					3	1	1	2	0	1	0	4		88550	Transcription intermediary factor 1-beta OS=Homo sapiens OX=9606 GN=TRIM28 PE=1 SV=5
7021	1333	Q8WWM7	54.98	3	2	0	1	0	0	0	1602900		263380				3	2	3	0	1	1	0	0	Carbamidomethylation; Acetylation (Protein N-term)	113374	Ataxin-2-like protein OS=Homo sapiens OX=9606 GN=ATXN2L PE=1 SV=2
4959	2160	P43250	54.69	3	0	1	1	3	3	1				0	15585		3	1	0	1	1	5	4	1		65991	G protein-coupled receptor kinase 6 OS=Homo sapiens OX=9606 GN=GRK6 PE=1 SV=2
6496	1444	P16070	54.64	2	0	2	1	0	1	0		44908					3	1	0	2	1	0	3	0		81538	CD44 antigen OS=Homo sapiens OX=9606 GN=CD44 PE=1 SV=3
7297	1504	P41240	54.56	5	0	0	0	3	2	0				36044			4	1	0	0	0	2	2	0		50704	Tyrosine-protein kinase CSK OS=Homo sapiens OX=9606 GN=CSK PE=1 SV=1
7078	1157	P30050	54.37	13	9	0	2	2	0	2	151650						3	1	1	0	1	2	0	1		17819	60S ribosomal protein L12 OS=Homo sapiens OX=9606 GN=RPL12 PE=1 SV=1
7675	1398	P62249	54.34	11	7	0	0	0	11	0	308970				130360		3	2	1	0	0	0	2	0		16445	40S ribosomal protein S16 OS=Homo sapiens OX=9606 GN=RPS16 PE=1 SV=2
7828	1849	Q13427	54.19	3	2	0	0	1	0	0	314540						2	1	1	0	0	1	0	0		88617	Peptidyl-prolyl cis-trans isomerase G OS=Homo sapiens OX=9606 GN=PPIG PE=1 SV=2
7461	2915	Q8NGF0	54.04	5	2	0	0	1	1	0	0						3	1	2	0	0	1	1	0		36963	Olfactory receptor 52B6 OS=Homo sapiens OX=9606 GN=OR52B6 PE=3 SV=3
6025	1687	Q8TB03	54.03	6	0	0	0	6	1	1				114060			3	1	0	0	0	5	2	1		36670	Uncharacterized protein CXorf38 OS=Homo sapiens OX=9606 GN=CXorf38 PE=1 SV=1
6572	2870	Q9P275	53.77	2	1	0	0	0	0	1	0						4	1	1	1	0	1	0	3	Oxidation (M)	122908	Ubiquitin carboxyl-terminal hydrolase 36 OS=Homo sapiens OX=9606 GN=USP36 PE=1 SV=4
7627	1779	Q6GTS8	53.72	3	0	0	0	0	0	3						224600	2	1	0	0	0	0	0	3		55741	N-fatty-acyl-amino acid synthase/hydrolase PM20D1 OS=Homo sapiens OX=9606 GN=PM20D1 PE=1 SV=3
5695	3387	Q6Y2X3	53.5	2	1	1	0	1	1	0	0						3	1	5	1	0	1	2	0		78569	DnaJ homolog subfamily C member 14 OS=Homo sapiens OX=9606 GN=DNAJC14 PE=2 SV=2
7228	1983	P18583	53.48	1	1	0	0	0	0	0	1002500						3	1	2	0	0	2	0	0		263827	Protein SON OS=Homo sapiens OX=9606 GN=SON PE=1 SV=4
6411	975	Q5T0N5	53.4	5	0	0	2	1	4	0			58133		217600		3	2	0	0	2	2	3	0		70066	Formin-binding protein 1-like OS=Homo sapiens OX=9606 GN=FNBP1L PE=1 SV=3
7027	1350	P47895	53.31	4	0	0	1	0	1	3						90790	3	1	0	0	2	0	2	1	Carbamidomethylation	56109	Aldehyde dehydrogenase family 1 member A3 OS=Homo sapiens OX=9606 GN=ALDH1A3 PE=1 SV=2
8089	1356	P84090	53.16	16	16	0	0	0	0	0	239390						1	1	1	0	0	0	0	0	Carbamidomethylation	12259	Enhancer of rudimentary homolog OS=Homo sapiens OX=9606 GN=ERH PE=1 SV=1
6098	1656	P51857	53.13	9	0	0	1	1	9	0					206960		3	1	0	0	2	1	5	0		37377	Aldo-keto reductase family 1 member D1 OS=Homo sapiens OX=9606 GN=AKR1D1 PE=1 SV=1
5737	1762	Q9BRF8	52.8	6	1	0	0	6	5	0				357810	321860		3	1	2	0	0	4	3	0	Acetylation (Protein N-term)	35548	Serine/threonine-protein phosphatase CPPED1 OS=Homo sapiens OX=9606 GN=CPPED1 PE=1 SV=3
6639	1676	Q96K76	52.78	1	0	0	1	0	0	0			92922				3	1	0	0	2	4	0	0	Acetylation (Protein N-term)	157311	Ubiquitin carboxyl-terminal hydrolase 47 OS=Homo sapiens OX=9606 GN=USP47 PE=1 SV=3
7330	971	P37837	52.59	5	0	0	1	3	1	1				793370			3	1	0	0	1	1	1	1		37540	Transaldolase OS=Homo sapiens OX=9606 GN=TALDO1 PE=1 SV=2
6987	2151	Q6ZV65	52.57	2	0	0	0	2	1	0				0			3	1	0	0	0	3	2	0		45662	Protein FAM47E OS=Homo sapiens OX=9606 GN=FAM47E PE=1 SV=3
6953	1500	P12110	52.3	2	0	1	1	0	0	0		0	91561				3	1	0	1	2	0	2	0		108579	Collagen alpha-2(VI) chain OS=Homo sapiens OX=9606 GN=COL6A2 PE=1 SV=4
7147	1254	P06730	52.26	6	0	0	6	0	3	6			232690		182990	393210	2	1	0	0	2	0	1	2		25097	Eukaryotic translation initiation factor 4E OS=Homo sapiens OX=9606 GN=EIF4E PE=1 SV=2
7641	1758	O75563	51.88	4	0	1	0	3	3	0				359420	173420		2	1	0	1	0	1	1	0		41217	Src kinase-associated phosphoprotein 2 OS=Homo sapiens OX=9606 GN=SKAP2 PE=1 SV=1
6210	1559	P17301	51.79	2	1	0	0	1	0	0	0						3	1	1	0	0	3	2	1		129296	Integrin alpha-2 OS=Homo sapiens OX=9606 GN=ITGA2 PE=1 SV=2
6250	1912	Q8TE77	51.69	2	0	0	2	1	0	1			94411				3	1	0	0	2	4	0	1		72996	Protein phosphatase Slingshot homolog 3 OS=Homo sapiens OX=9606 GN=SSH3 PE=1 SV=2
5694	1990	Q9ULH7	51.58	1	0	0	1	0	0	0			0				3	1	0	1	4	4	0	0		118127	Myocardin-related transcription factor B OS=Homo sapiens OX=9606 GN=MRTFB PE=1 SV=3
6108	1158	Q9Y5P6	51.55	4	0	0	1	4	1	4				0		124250	2	1	0	0	1	2	2	3		39834	Mannose-1-phosphate guanyltransferase beta OS=Homo sapiens OX=9606 GN=GMPPB PE=1 SV=2
7637	1192	P60174	51.45	6	6	6	6	0	0	0	452340	70501	0				1	1	1	1	1	0	0	0		26669	Triosephosphate isomerase OS=Homo sapiens OX=9606 GN=TPI1 PE=1 SV=4
7767	1223	Q16853	51.19	3	0	0	0	2	1	0				0	158550		2	2	0	0	0	1	1	0	Oxidation (M)	84622	Membrane primary amine oxidase OS=Homo sapiens OX=9606 GN=AOC3 PE=1 SV=3
7733	1312	Q7L0L9	50.56	7	0	0	0	0	5	2					0		2	1	0	0	0	0	1	1		23184	Transmembrane protein LOC653160 OS=Homo sapiens OX=9606 PE=2 SV=2
7893	1436	Q13595	50.44	5	3	0	0	0	1	0	0						2	1	1	0	0	0	1	0		32689	Transformer-2 protein homolog alpha OS=Homo sapiens OX=9606 GN=TRA2A PE=1 SV=1
5779	1847	Q9Y5P4	50.33	4	0	0	4	1	0	1			120140				3	1	0	0	4	4	0	1		70835	Ceramide transfer protein OS=Homo sapiens OX=9606 GN=CERT1 PE=1 SV=1
5468	1710	Q7RTV2	49.65	5	0	1	0	5	0	0				385870			2	1	0	8	0	2	0	0		25722	Glutathione S-transferase A5 OS=Homo sapiens OX=9606 GN=GSTA5 PE=1 SV=1
7619	984	Q13033	49.57	3	0	0	0	2	3	0				51073	100630		2	2	0	0	0	1	2	0		87209	Striatin-3 OS=Homo sapiens OX=9606 GN=STRN3 PE=1 SV=3
6587	2598	Q8IYU4	49.56	3	0	0	1	1	2	0					0		3	1	0	0	1	3	2	0		52897	Ubiquilin-like protein OS=Homo sapiens OX=9606 GN=UBQLNL PE=1 SV=3
7096	955	P05198	49.48	4	0	1	1	0	0	4						0	2	1	0	3	1	0	0	1		36112	Eukaryotic translation initiation factor 2 subunit 1 OS=Homo sapiens OX=9606 GN=EIF2S1 PE=1 SV=3
7988	1337	Q6XQN6	49.39	2	0	0	2	0	0	0			315540				1	1	0	0	1	0	0	0		57578	Nicotinate phosphoribosyltransferase OS=Homo sapiens OX=9606 GN=NAPRT PE=1 SV=2
7207	2647	O75419	49.37	3	0	2	0	1	0	1		0					3	1	0	2	0	1	0	1		65569	Cell division control protein 45 homolog OS=Homo sapiens OX=9606 GN=CDC45 PE=1 SV=1
7180	2083	Q8N8N7	49.3	4	0	0	3	3	1	0			121650	670220			2	1	0	0	1	2	1	0	Oxidation (M)	38499	Prostaglandin reductase 2 OS=Homo sapiens OX=9606 GN=PTGR2 PE=1 SV=1
6890	2017	Q8NE71	48.58	2	0	0	1	0	0	0			0				2	1	0	0	1	2	2	0		95926	ATP-binding cassette sub-family F member 1 OS=Homo sapiens OX=9606 GN=ABCF1 PE=1 SV=2
8110	1249	P52434	48.52	18	18	0	0	0	0	0	635520						1	1	1	0	0	0	0	0		17143	DNA-directed RNA polymerases I II and III subunit RPABC3 OS=Homo sapiens OX=9606 GN=POLR2H PE=1 SV=4
7451	1199	P51148	48.42	18	11	0	0	0	5	2	78600						3	1	2	0	0	0	1	1	Deamidation (NQ)	23483	Ras-related protein Rab-5C OS=Homo sapiens OX=9606 GN=RAB5C PE=1 SV=2
7869	1042	P07738	47.87	7	0	0	3	4	0	0			0	240200			2	2	0	0	1	1	0	0		30005	Bisphosphoglycerate mutase OS=Homo sapiens OX=9606 GN=BPGM PE=1 SV=2
7776	1261	Q16610	47.82	3	0	0	0	0	1	3						0	2	1	0	0	0	0	1	1		60674	Extracellular matrix protein 1 OS=Homo sapiens OX=9606 GN=ECM1 PE=1 SV=2
7048	1567	Q9H3F6	47.71	6	5	0	0	1	0	1	86020						2	1	2	0	0	1	0	2		35432	BTB/POZ domain-containing adapter for CUL3-mediated RhoA degradation protein 3 OS=Homo sapiens OX=9606 GN=KCTD10 PE=1 SV=1
7143	1431	P62269	47.48	11	0	0	0	3	11	3					183760		2	1	0	0	0	1	2	2	Acetylation (Protein N-term)	17719	40S ribosomal protein S18 OS=Homo sapiens OX=9606 GN=RPS18 PE=1 SV=3
7903	938	P62258	47.39	7	3	0	0	0	0	4						90606	2	1	1	0	0	0	0	1		29174	14-3-3 protein epsilon OS=Homo sapiens OX=9606 GN=YWHAE PE=1 SV=1
7815	855	Q9UBX1	47.24	4	0	4	0	0	0	0		86781					2	2	0	2	0	0	0	0	Oxidation (M)	53366	Cathepsin F OS=Homo sapiens OX=9606 GN=CTSF PE=1 SV=1
7446	1259	O15145	47.16	8	6	0	0	2	2	2	50190						2	1	1	0	0	1	1	1		20547	Actin-related protein 2/3 complex subunit 3 OS=Homo sapiens OX=9606 GN=ARPC3 PE=1 SV=3
7758	1269	A6NE52	46.7	1	0	0	1	0	0	0			0				2	1	0	0	1	0	0	1		180305	WD repeat-containing protein 97 OS=Homo sapiens OX=9606 GN=WDR97 PE=2 SV=2
7161	1653	Q9HCY8	46.56	11	0	11	11	0	11	11		31248	176630		72413	123200	1	1	0	1	1	0	1	2		11662	Protein S100-A14 OS=Homo sapiens OX=9606 GN=S100A14 PE=1 SV=1
6805	1609	P50914	46.08	7	6	0	0	2	7	2	118160				44317		2	1	1	0	0	2	2	1		23432	60S ribosomal protein L14 OS=Homo sapiens OX=9606 GN=RPL14 PE=1 SV=4
7700	2058	O43252	45.83	3	0	0	0	3	0	3				0		38933	2	1	0	0	0	2	0	1	Oxidation (M)	70833	Bifunctional 3'-phosphoadenosine 5'-phosphosulfate synthase 1 OS=Homo sapiens OX=9606 GN=PAPSS1 PE=1 SV=2
7681	2018	O95498	44.86	3	0	0	1	0	3	3					217270	293500	2	1	0	0	1	0	1	1		58503	Pantetheine hydrolase VNN2 OS=Homo sapiens OX=9606 GN=VNN2 PE=1 SV=3
7839	4324	Q9Y2G1	43.72	1	0	0	0	1	0	0				2263300			2	1	1	0	0	1	0	0		124397	Myelin regulatory factor OS=Homo sapiens OX=9606 GN=MYRF PE=1 SV=3
7101	987	Q99729	43.66	2	2	0	2	2	2	2	226220		486810	539250	542850	182370	1	1	1	0	1	1	1	1		36225	Heterogeneous nuclear ribonucleoprotein A/B OS=Homo sapiens OX=9606 GN=HNRNPAB PE=1 SV=2
7909	1592	P05109	43.56	12	0	0	0	0	12	12					145310	145720	1	1	0	0	0	0	1	1		10835	Protein S100-A8 OS=Homo sapiens OX=9606 GN=S100A8 PE=1 SV=1
7302	1776	P04439	43.21	4	0	0	4	4	4	4			0	429830	60674	479580	1	1	0	0	1	1	1	1		40841	HLA class I histocompatibility antigen A alpha chain OS=Homo sapiens OX=9606 GN=HLA-A PE=1 SV=2
6817	2846	Q5T750	42.68	3	0	3	3	3	3	3		594490	1328700	1347600	815880	0	1	1	0	2	1	1	1	1		26238	Skin-specific protein 32 OS=Homo sapiens OX=9606 GN=XP32 PE=1 SV=1
7793	1588	P00390	42.63	3	0	0	2	1	0	0			121270				2	1	0	0	1	1	0	0		56257	Glutathione reductase mitochondrial OS=Homo sapiens OX=9606 GN=GSR PE=1 SV=2
7505	3903	Q9H211	42.36	2	0	0	0	0	1	1						0	2	1	0	0	0	0	1	2		60390	DNA replication factor Cdt1 OS=Homo sapiens OX=9606 GN=CDT1 PE=1 SV=3
7575	915	P61201	42.32	6	0	0	0	0	6	1					252750		2	1	0	0	0	0	2	1		51597	COP9 signalosome complex subunit 2 OS=Homo sapiens OX=9606 GN=COPS2 PE=1 SV=1
7638	2088	P04066	42.29	2	0	0	0	1	2	0					40232		2	1	0	0	0	2	1	0		53689	Tissue alpha-L-fucosidase OS=Homo sapiens OX=9606 GN=FUCA1 PE=1 SV=4
6927	1965	P05026	42.06	5	0	4	0	1	1	1		32295					2	1	0	1	0	1	2	1		35061	Sodium/potassium-transporting ATPase subunit beta-1 OS=Homo sapiens OX=9606 GN=ATP1B1 PE=1 SV=1
7555	2068	Q9Y6J8	42.05	3	0	0	1	2	0	0				0			2	1	0	0	2	1	0	0		35818	Serine/threonine/tyrosine-interacting-like protein 1 OS=Homo sapiens OX=9606 GN=STYXL1 PE=1 SV=1
7514	2076	P31151	41.84	14	0	0	0	3	11	11					1102400	0	2	1	0	0	0	1	1	1		11471	Protein S100-A7 OS=Homo sapiens OX=9606 GN=S100A7 PE=1 SV=4
7989	1948	Q13103	41.43	6	0	0	6	0	0	0			224500				1	1	0	0	1	0	0	0		24338	Secreted phosphoprotein 24 OS=Homo sapiens OX=9606 GN=SPP2 PE=1 SV=1
7391	2013	P18754	41.43	3	0	2	1	1	2	0		33919			220240		2	1	0	1	1	1	1	0		44969	Regulator of chromosome condensation OS=Homo sapiens OX=9606 GN=RCC1 PE=1 SV=1
7824	1480	P13671	41.36	2	0	0	0	0	0	2						43018000	2	1	0	0	0	0	0	2		104786	Complement component C6 OS=Homo sapiens OX=9606 GN=C6 PE=1 SV=3
7845	1803	Q9ULC3	41.34	5	0	3	0	0	0	2		77096					2	1	0	1	0	0	0	1	Carbamidomethylation	26659	Ras-related protein Rab-23 OS=Homo sapiens OX=9606 GN=RAB23 PE=1 SV=1
7298	2033	Q3C1V9	40.93	1	0	0	1	0	1	0			28717				2	1	0	0	2	0	2	0		84939	Putative uncharacterized protein ENSP00000334305 OS=Homo sapiens OX=9606 PE=5 SV=2
6425	1940	P62273	40.83	20	20	20	20	0	0	0	565230	71869	755670				1	1	3	1	3	0	0	0		6677	40S ribosomal protein S29 OS=Homo sapiens OX=9606 GN=RPS29 PE=1 SV=2
7695	3348	O60508	40.76	4	3	0	0	1	0	0	98912						2	1	1	0	0	2	0	0	Carbamidomethylation	65521	Pre-mRNA-processing factor 17 OS=Homo sapiens OX=9606 GN=CDC40 PE=1 SV=1
7985	1907	Q96L92	40.6	2	0	0	2	0	0	0			116200				1	1	0	0	1	0	0	0		61265	Sorting nexin-27 OS=Homo sapiens OX=9606 GN=SNX27 PE=1 SV=2
7797	1460	P21291	40.57	8	0	0	8	0	8	0			112570		501970		1	1	0	0	1	0	1	0		20567	Cysteine and glycine-rich protein 1 OS=Homo sapiens OX=9606 GN=CSRP1 PE=1 SV=3
5514	1886	Q99983	40.42	2	0	2	2	2	2	2		643860	5560700	13899000	8415000	9959400	1	1	0	6	1	1	1	1		49492	Osteomodulin OS=Homo sapiens OX=9606 GN=OMD PE=1 SV=1
7858	1532	P22352	40.22	4	0	0	3	2	0	0			115590				2	1	0	0	1	1	0	0		25552	Glutathione peroxidase 3 OS=Homo sapiens OX=9606 GN=GPX3 PE=1 SV=2
7963	1364	Q8NBJ5	40.1	1	0	1	0	0	0	0		49275					1	1	0	1	0	0	0	0		71636	Procollagen galactosyltransferase 1 OS=Homo sapiens OX=9606 GN=COLGALT1 PE=1 SV=1
7914	1151	Q12794	40.02	8	0	8	0	0	0	0		31181					2	2	0	2	0	0	0	0	Deamidation (NQ)	48368	Hyaluronidase-1 OS=Homo sapiens OX=9606 GN=HYAL1 PE=1 SV=2
7928	2717	Q16563	39.61	6	0	0	4	2	0	0			119000				2	1	0	0	1	1	0	0		28565	Synaptophysin-like protein 1 OS=Homo sapiens OX=9606 GN=SYPL1 PE=1 SV=1
7643	2310	O15460	39.37	2	0	0	2	2	2	0			155540	0	93071		1	1	0	0	1	1	1	0		60902	Prolyl 4-hydroxylase subunit alpha-2 OS=Homo sapiens OX=9606 GN=P4HA2 PE=1 SV=1
8009	1663	P27169	38.85	5	5	0	0	0	0	0	241960						1	1	1	0	0	0	0	0		39731	Serum paraoxonase/arylesterase 1 OS=Homo sapiens OX=9606 GN=PON1 PE=1 SV=3
8103	952	P62851	38.46	7	0	0	0	0	7	0					134430		1	1	0	0	0	0	1	0		13742	40S ribosomal protein S25 OS=Homo sapiens OX=9606 GN=RPS25 PE=1 SV=1
8121	1402	Q9NZT1	38.03	10	0	0	0	0	0	10						332310	1	1	0	0	0	0	0	1	Acetylation (Protein N-term)	15893	Calmodulin-like protein 5 OS=Homo sapiens OX=9606 GN=CALML5 PE=1 SV=2
7751	1515	O43684	37.9	3	0	0	3	0	0	0			225630				2	1	0	0	2	0	0	0		37155	Mitotic checkpoint protein BUB3 OS=Homo sapiens OX=9606 GN=BUB3 PE=1 SV=1
