# Supplementary material for: Impact of Protein Coronas on Lipid Nanoparticle Uptake and Endocytic Pathways in Cells
Source: Molecules. 2024 Oct 11;29(20):4818. doi: 10.3390/molecules29204818 (PMC11510507; doi:10.3390/molecules29204818)
Supplement: Supplementary file 1 [file molecules-29-04818-s001.zip › Supplementary data S2.xlsx]

## Sheet: Sheet 1
ID	Description	GeneRatio	BgRatio	pvalue	p.adjust	qvalue	geneID	Count
hsa05020	Prion disease	34/277	273/8223	2.53531e-11	4.2512e-09	3.50913e-09	HSPA5/ATP5F1A/PSMC4/TUBB1/TUBA4A/ATP5F1B/TUBB4A/TUBB6/TUBB3/TUBB/TUBB4B/PRKACB/HSPA1B/TUBB2A/TUBAL3/HSPA8/TUBA1C/KIF5B/C5/STIP1/PSMC1/PSMD14/PSMD7/PSMD11/PSMC5/PSMC3/PSMC2/PSMD12/PSMC6/PSMD1/PSMD2/PSMD13/CSNK2A3/TUBB8	34
hsa01230	Biosynthesis of amino acids	18/277	75/8223	3.05842e-11	4.2512e-09	3.50913e-09	GAPDH/PHGDH/PSAT1/ACO1/PFKL/TKTL2/ASL/PFKP/ENO3/PKM/ASS1/PGK1/ENO1/IDH1/ARG1/MAT2A/MAT1A/CTH	18
hsa05012	Parkinson disease	32/277	266/8223	2.5462e-10	2.35948e-08	1.94762e-08	HSPA5/UBA1/ATP5F1A/PSMC4/TUBB1/TUBA4A/ATP5F1B/TUBB4A/RPS27A/TUBB6/TUBB3/TUBB/TUBB4B/PRKACB/TUBB2A/TUBAL3/TUBA1C/KIF5B/PSMC1/PSMD14/UBA7/PSMD7/PSMD11/PSMC5/PSMC3/PSMC2/PSMD12/PSMC6/PSMD1/PSMD2/PSMD13/TUBB8	32
hsa04510	Focal adhesion	27/277	203/8223	7.47356e-10	5.17499e-08	4.27167e-08	ACTN4/THBS1/ACTG1/FN1/ACTB/VCL/VASP/TLN1/ZYX/FLNA/DIAPH1/ACTN1/ILK/PARVB/FLNB/MYL12B/MYL12A/COL6A3/MYLK/COL6A1/THBS2/CAPN2/COL4A2/THBS4/THBS3/TNXB/RAP1A	27
hsa05132	Salmonella infection	30/277	249/8223	9.30753e-10	5.17499e-08	4.27167e-08	HSP90B1/ACTG1/GAPDH/HSP90AA1/ACTB/TUBB1/TUBA4A/ACTR3C/TUBB4A/TUBB6/TUBB3/TUBB/TUBB4B/ANXA2/FLNA/ACTR1A/HSP90AB1/ACTR2/TUBB2A/TUBAL3/DNM2/FLNB/TUBA1C/MYL12B/MYL12A/KIF5B/SNX9/MAP2K2/TUBB8/RALA	30
hsa03050	Proteasome	13/277	46/8223	2.04317e-09	9.4667e-08	7.81424e-08	PSMC4/PSMC1/PSMD14/PSMD7/PSMD11/PSMC5/PSMC3/PSMC2/PSMD12/PSMC6/PSMD1/PSMD2/PSMD13	13
hsa04145	Phagosome	22/277	152/8223	6.16655e-09	2.449e-07	2.02152e-07	THBS1/ACTG1/ACTB/TUBB1/CORO1A/TUBA4A/TUBB4A/ATP6V1A/ATP6V1B2/TUBB6/TUBB3/TUBB/TUBB4B/TUBB2A/TUBAL3/TUBA1C/THBS2/HLA-DRB1/ATP6V1H/THBS4/THBS3/TUBB8	22
hsa05014	Amyotrophic lateral sclerosis	35/277	364/8223	1.51082e-08	5.25009e-07	4.33366e-07	ACTG1/HSPA5/CAT/ATP5F1A/ACTB/PSMC4/TUBB1/TUBA4A/FUS/ATP5F1B/TUBB4A/TUBB6/TUBB3/TUBB/TUBB4B/HNRNPA2B1/VCP/ACTR1A/TUBB2A/TUBAL3/TUBA1C/KIF5B/PSMC1/PSMD14/PSMD7/PSMD11/PSMC5/PSMC3/PSMC2/PSMD12/PSMC6/PSMD1/PSMD2/PSMD13/TUBB8	35
hsa01200	Carbon metabolism	18/277	115/8223	4.50249e-08	1.39077e-06	1.148e-06	GAPDH/PHGDH/PSAT1/ACO1/CAT/PFKL/PGD/TKTL2/PFKP/ENO3/FBP1/PKM/PGK1/G6PD/ENO1/IDH1/ADH5/RGN	18
hsa05022	Pathways of neurodegeneration - multiple diseases	40/277	476/8223	5.85643e-08	1.62809e-06	1.3439e-06	APP/HSPA5/UBA1/CAT/ATP5F1A/PSMC4/TUBB1/TUBA4A/FUS/ATP5F1B/TUBB4A/RPS27A/TUBB6/TUBB3/TUBB/TUBB4B/VCP/ACTR1A/TUBB2A/TUBAL3/CAPN1/TUBA1C/KIF5B/PSMC1/CAPN2/PSMD14/UBA7/PSMD7/PSMD11/PSMC5/PSMC3/PSMC2/PSMD12/PSMC6/PSMD1/PSMD2/PSMD13/MAP2K2/CSNK2A3/TUBB8	40
hsa05130	Pathogenic Escherichia coli infection	23/277	197/8223	1.693e-07	4.27867e-06	3.53181e-06	ACTG1/GAPDH/ACTB/MYH9/TUBB1/TUBA4A/ACTR3C/TUBB4A/NCL/TUBB6/TUBB3/EZR/TUBB/TUBB4B/MYH10/ACTR2/TUBB2A/TUBAL3/TUBA1C/PTPN11/MYO1C/PTPN6/TUBB8	23
hsa05010	Alzheimer disease	34/277	384/8223	1.87247e-07	4.33789e-06	3.58069e-06	APP/GAPDH/ATP5F1A/PSMC4/TUBB1/TUBA4A/ATP5F1B/TUBB4A/TUBB6/TUBB3/TUBB/TUBB4B/TUBB2A/TUBAL3/CAPN1/TUBA1C/LPL/KIF5B/PSMC1/CAPN2/PSMD14/PSMD7/PSMD11/PSMC5/PSMC3/PSMC2/PSMD12/PSMC6/PSMD1/PSMD2/PSMD13/MAP2K2/CSNK2A3/TUBB8	34
hsa05100	Bacterial invasion of epithelial cells	14/277	77/8223	2.18083e-07	4.66362e-06	3.84956e-06	ACTG1/FN1/ACTB/VCL/ACTR3C/ACTR2/DNM2/ILK/SEPTIN9/CLTC/SEPTIN2/DNM3/SEPTIN6/SEPTIN11	14
hsa00010	Glycolysis / Gluconeogenesis	13/277	67/8223	2.69958e-07	5.3606e-06	4.42488e-06	GAPDH/PFKL/PFKP/ENO3/FBP1/ALDH9A1/PKM/PGM1/PGK1/LDHA/ENO1/GAPDHS/ADH5	13
hsa05016	Huntington disease	29/277	306/8223	3.90354e-07	7.23457e-06	5.97174e-06	ATP5F1A/PSMC4/TUBB1/TUBA4A/ATP5F1B/TUBB4A/TUBB6/TUBB3/TUBB/TUBB4B/ACTR1A/TUBB2A/TUBAL3/TUBA1C/CLTC/KIF5B/PSMC1/PSMD14/PSMD7/PSMD11/PSMC5/PSMC3/PSMC2/PSMD12/PSMC6/PSMD1/PSMD2/PSMD13/TUBB8	29
hsa04530	Tight junction	19/277	169/8223	3.67264e-06	6.38122e-05	5.26734e-05	ACTN4/HSPA4/ACTG1/ACTB/MYH9/VASP/TUBA4A/ACTR3C/EZR/MYH10/PRKACB/ACTR2/TUBAL3/ACTN1/TUBA1C/MYL6/MYL12B/MYL12A/RAP1A	19
hsa00030	Pentose phosphate pathway	8/277	30/8223	4.60002e-06	7.52239e-05	6.20932e-05	PFKL/PGD/TKTL2/PFKP/FBP1/PGM1/G6PD/RGN	8
hsa04540	Gap junction	13/277	88/8223	6.77786e-06	0.00010468	8.64078e-05	TUBB1/TUBA4A/TUBB4A/TUBB6/TUBB3/TUBB/TUBB4B/PRKACB/TUBB2A/TUBAL3/TUBA1C/MAP2K2/TUBB8	13
hsa00970	Aminoacyl-tRNA biosynthesis	11/277	66/8223	1.07383e-05	0.000157119	0.000129693	AARS1/RARS1/NARS1/DARS1/FARSB/SARS1/WARS1/TARS1/EPRS1/GARS1/KARS1	11
hsa00270	Cysteine and methionine metabolism	9/277	51/8223	4.30461e-05	0.000598341	0.000493898	PHGDH/PSAT1/LDHA/GCLC/AHCY/MAT2A/MAT1A/CTH/BHMT	9
hsa05131	Shigellosis	21/277	247/8223	8.45805e-05	0.00111969	0.000924238	ACTN4/ACTG1/ACTB/VCL/ACTR3C/RPS27A/TLN1/ACTR2/DIAPH1/ACTN1/ILK/SEPTIN9/CAPN1/MYL12B/MYL12A/SEPTIN7/SEPTIN2/CAPN2/SEPTIN6/SEPTIN11/PLCG2	21
hsa01250	Biosynthesis of nucleotide sugars	7/277	37/8223	0.000197129	0.002457	0.00202812	PGM3/PGM1/GFPT1/NANS/GALK1/UXS1/UGDH	7
hsa00520	Amino sugar and nucleotide sugar metabolism	8/277	49/8223	0.000203277	0.002457	0.00202812	PGM3/PGM1/GFPT1/NANS/GALK1/UXS1/UGDH/HEXB	8
hsa04915	Estrogen signaling pathway	14/277	138/8223	0.000216694	0.00251004	0.0020719	CTSD/HSP90B1/HSP90AA1/KRT14/KRT9/PRKACB/HSP90AB1/HSPA1B/KRT18/HSPA8/MAP2K2/KRT10/KRT16/KRT17	14
hsa04810	Regulation of actin cytoskeleton	19/277	229/8223	0.000252966	0.00280334	0.002314	ACTN4/ACTG1/FN1/ACTB/VCL/MYH9/ACTR3C/IQGAP1/EZR/MYH10/ACTR2/DIAPH1/ACTN1/MYL12B/MYL12A/MYLK/PIP4K2A/C5/MAP2K2	19
hsa04611	Platelet activation	13/277	124/8223	0.000262183	0.00280334	0.002314	ACTG1/FGG/FGA/ACTB/VASP/TLN1/PRKACB/MYL12B/MYL12A/MYLK/FERMT3/PLCG2/RAP1A	13
hsa04670	Leukocyte transendothelial migration	12/277	114/8223	0.000433724	0.00446575	0.00368623	ACTN4/ACTG1/ACTB/VCL/VASP/EZR/ACTN1/MYL12B/MYL12A/PTPN11/PLCG2/RAP1A	12
hsa05169	Epstein-Barr virus infection	17/277	202/8223	0.000452369	0.00449138	0.00370739	STAT1/PSMC4/VIM/PSMC1/HLA-DRB1/PSMD14/PSMD7/PSMD11/PSMC5/PSMC3/PSMC2/PSMD12/PSMC6/PSMD1/PSMD2/PSMD13/PLCG2	17
hsa04610	Complement and coagulation cascades	10/277	86/8223	0.000590262	0.00565837	0.00467068	A2M/F13A1/CLU/F10/F11/FGG/FGA/SERPINC1/C5/SERPINE2	10
hsa04512	ECM-receptor interaction	10/277	88/8223	0.000709248	0.00657237	0.00542513	THBS1/FN1/COL6A3/COL6A1/THBS2/HSPG2/COL4A2/THBS4/THBS3/TNXB	10
hsa05017	Spinocerebellar ataxia	13/277	143/8223	0.00103487	0.00928044	0.00766049	PSMC4/PSMC1/PSMD14/PSMD7/PSMD11/PSMC5/PSMC3/PSMC2/PSMD12/PSMC6/PSMD1/PSMD2/PSMD13	13
hsa05110	Vibrio cholerae infection	7/277	50/8223	0.0013163	0.0114354	0.00943926	ACTG1/ACTB/ATP6V1A/ATP6V1B2/PRKACB/ATP6V1H/PLCG2	7
hsa05150	Staphylococcus aureus infection	10/277	96/8223	0.00139978	0.0117921	0.00973372	FGG/KRT14/KRT9/KRT18/C5/DSG1/HLA-DRB1/KRT10/KRT16/KRT17	10
hsa04144	Endocytosis	18/277	251/8223	0.00199802	0.0163367	0.0134851	TSG101/ACTR3C/CAPZA1/CAPZA2/HSPA1B/ACTR2/DNM2/HSPA8/CLTC/KIF5B/VPS35/PDCD6IP/DNM3/SNX2/EHD2/SNX1/EHD1/EHD3	18
hsa04520	Adherens junction	8/277	71/8223	0.00253138	0.0201064	0.0165967	ACTN4/ACTG1/ACTB/VCL/IQGAP1/ACTN1/PTPN6/CSNK2A3	8
hsa05134	Legionellosis	7/277	57/8223	0.00285209	0.0220245	0.01818	EEF1A2/EEF1A1/EEF1G/HSPD1/VCP/HSPA1B/HSPA8	7
hsa00052	Galactose metabolism	5/277	31/8223	0.00346264	0.0260166	0.0214752	PFKL/PFKP/PGM1/GLA/GALK1	5
hsa04066	HIF-1 signaling pathway	10/277	109/8223	0.00360929	0.0264048	0.0217957	GAPDH/PFKL/PFKP/ENO3/PGK1/LDHA/ENO1/EIF4E/MAP2K2/PLCG2	10
hsa05205	Proteoglycans in cancer	15/277	205/8223	0.00384319	0.027395	0.0226131	THBS1/ACTG1/FN1/ACTB/IQGAP1/EZR/FLNA/PRKACB/EIF4B/FLNB/PTPN11/HSPG2/MAP2K2/PTPN6/PLCG2	15
hsa04210	Apoptosis	11/277	136/8223	0.0060804	0.0422588	0.0348823	CTSD/ACTG1/ACTB/TUBA4A/LMNA/TUBAL3/CAPN1/TUBA1C/SPTAN1/CAPN2/MAP2K2	11
hsa05146	Amoebiasis	9/277	102/8223	0.00727782	0.0493472	0.0407334	ACTN4/FN1/VCL/HSPB1/PRDX1/ARG1/PRKACB/ACTN1/COL4A2	9
hsa05230	Central carbon metabolism in cancer	7/277	70/8223	0.00893474	0.0591395	0.0488164	PFKL/PFKP/PKM/G6PD/LDHA/IDH1/MAP2K2	7
hsa00480	Glutathione metabolism	6/277	57/8223	0.0118984	0.0769246	0.063497	PGD/G6PD/IDH1/RRM1/GCLC/LAP3	6
hsa04141	Protein processing in endoplasmic reticulum	12/277	171/8223	0.0126998	0.0802394	0.0662332	HSP90B1/HSPA5/HSP90AA1/VCP/HSP90AB1/HSPA1B/CAPN1/HSPA8/CAPN2/GANAB/MAN1A1/NPLOC4	12
hsa01240	Biosynthesis of cofactors	11/277	153/8223	0.0141284	0.0872821	0.0720466	PSAT1/EPRS1/GCLC/MAT2A/MAT1A/RGN/MTHFD1/ADSL/UROD/UGDH/GGH	11
hsa04612	Antigen processing and presentation	7/277	78/8223	0.0157049	0.0928928	0.0766779	HSPA4/HSPA5/HSP90AA1/HSP90AB1/HSPA1B/HSPA8/HLA-DRB1	7
hsa04721	Synaptic vesicle cycle	7/277	78/8223	0.0157049	0.0928928	0.0766779	ATP6V1A/ATP6V1B2/DNM2/CLTC/DNM3/ATP6V1H/NSF	7
hsa03018	RNA degradation	7/277	79/8223	0.0167527	0.0970261	0.0800897	PFKL/PFKP/ENO3/ENO1/HSPD1/PABPC1/PABPC4	7
hsa04919	Thyroid hormone signaling pathway	9/277	121/8223	0.0207242	0.117578	0.0970543	ACTG1/STAT1/PFKL/PFKP/ACTB/NOTCH3/PRKACB/MAP2K2/PLCG2	9
hsa00051	Fructose and mannose metabolism	4/277	33/8223	0.0239174	0.132981	0.109768	SORD/PFKL/PFKP/FBP1	4
hsa00330	Arginine and proline metabolism	5/277	50/8223	0.0257642	0.14044	0.115926	ALDH9A1/ARG1/CNDP2/LAP3/P4HA1	5
hsa04922	Glucagon signaling pathway	8/277	107/8223	0.0276269	0.147698	0.121916	PYGL/PFKL/PFKP/FBP1/PKM/LDHA/PRKACB/PYGB	8
hsa00230	Purine metabolism	9/277	128/8223	0.0285963	0.149304	0.123242	GMPS/PGM1/RRM1/IMPDH2/ADK/ADSL/AMPD2/PFAS/PDE5A	9
hsa03013	Nucleocytoplasmic transport	8/277	108/8223	0.0290016	0.149304	0.123242	EEF1A2/EEF1A1/KPNB1/RAN/DDX39B/IPO5/TNPO1/IPO7	8
hsa05165	Human papillomavirus infection	18/277	331/8223	0.0304507	0.153914	0.127048	THBS1/FN1/STAT1/PKM/NOTCH3/ATP6V1A/ATP6V1B2/PRKACB/COL6A3/COL6A1/THBS2/PSMC1/ATP6V1H/COL4A2/MAP2K2/THBS4/THBS3/TNXB	18
hsa00250	Alanine, aspartate and glutamate metabolism	4/277	37/8223	0.0347928	0.172721	0.142572	ASL/ASS1/ADSL/GFPT1	4
hsa00220	Arginine biosynthesis	3/277	22/8223	0.0362728	0.173859	0.143511	ASL/ASS1/ARG1	3
hsa00340	Histidine metabolism	3/277	22/8223	0.0362728	0.173859	0.143511	ALDH9A1/HAL/CNDP2	3
hsa00260	Glycine, serine and threonine metabolism	4/277	40/8223	0.0445513	0.207455	0.171243	PHGDH/PSAT1/CTH/BHMT	4
hsa05412	Arrhythmogenic right ventricular cardiomyopathy	6/277	77/8223	0.0447745	0.207455	0.171243	ACTG1/ACTB/LMNA/DSP/JUP/DSC2	6
