# Supplementary material for: Impact of Protein Coronas on Lipid Nanoparticle Uptake and Endocytic Pathways in Cells
Source: Molecules. 2024 Oct 11;29(20):4818. doi: 10.3390/molecules29204818 (PMC11510507; doi:10.3390/molecules29204818)
Supplement: Supplementary file 1 [file molecules-29-04818-s001.zip › Supplementary data S3.xlsx]

## Sheet: Sheet 1
ID	Description	GeneRatio	BgRatio	pvalue	p.adjust	qvalue	geneID	Count
hsa05020	Prion disease	31/54	273/8223	1.43301e-32	2.66539e-30	2.06654e-30	HSPA8/KIF5B/HSPA1B/LAMC1/TUBB/TUBB4B/TUBB4A/TUBA4A/TUBA1C/TUBB6/TUBB3/TUBB1/PSMD6/PSMD12/PSMC5/PSMD7/PSMC6/PSMA1/PSMC3/PSMD13/PSMC4/PSMC1/PSMD2/PSMC2/STIP1/C5/ATP5F1A/ATP5F1B/MAPK1/PRKACB/HSPA5	31
hsa05012	Parkinson disease	25/54	266/8223	1.32187e-23	1.22934e-21	9.53138e-22	KIF5B/TUBB/TUBB4B/TUBB4A/TUBA4A/TUBA1C/TUBB6/TUBB3/TUBB1/PSMD6/PSMD12/PSMC5/PSMD7/PSMC6/PSMA1/PSMC3/PSMD13/PSMC4/PSMC1/PSMD2/PSMC2/ATP5F1A/ATP5F1B/PRKACB/HSPA5	25
hsa05014	Amyotrophic lateral sclerosis	26/54	364/8223	1.57884e-21	9.78883e-20	7.58953e-20	KIF5B/TUBB/TUBB4B/TUBB4A/TUBA4A/ACTB/ACTG1/TUBA1C/TUBB6/TUBB3/TUBB1/PSMD6/PSMD12/PSMC5/PSMD7/PSMC6/PSMA1/PSMC3/PSMD13/PSMC4/PSMC1/PSMD2/PSMC2/ATP5F1A/ATP5F1B/HSPA5	26
hsa05016	Huntington disease	24/54	306/8223	1.04263e-20	4.84825e-19	3.75897e-19	CLTC/KIF5B/TUBB/TUBB4B/TUBB4A/TUBA4A/TUBA1C/TUBB6/TUBB3/TUBB1/PSMD6/PSMD12/PSMC5/PSMD7/PSMC6/PSMA1/PSMC3/PSMD13/PSMC4/PSMC1/PSMD2/PSMC2/ATP5F1A/ATP5F1B	24
hsa05010	Alzheimer disease	24/54	384/8223	2.21097e-18	8.22483e-17	6.37692e-17	KIF5B/TUBB/TUBB4B/TUBB4A/TUBA4A/TUBA1C/TUBB6/TUBB3/TUBB1/PSMD6/PSMD12/PSMC5/PSMD7/PSMC6/PSMA1/PSMC3/PSMD13/PSMC4/PSMC1/PSMD2/PSMC2/ATP5F1A/ATP5F1B/MAPK1	24
hsa05022	Pathways of neurodegeneration - multiple diseases	25/54	476/8223	2.20333e-17	6.83032e-16	5.29572e-16	KIF5B/TUBB/TUBB4B/TUBB4A/TUBA4A/TUBA1C/TUBB6/TUBB3/TUBB1/PSMD6/PSMD12/PSMC5/PSMD7/PSMC6/PSMA1/PSMC3/PSMD13/PSMC4/PSMC1/PSMD2/PSMC2/ATP5F1A/ATP5F1B/MAPK1/HSPA5	25
hsa03050	Proteasome	12/54	46/8223	5.73917e-17	1.52498e-15	1.18236e-15	PSMD6/PSMD12/PSMC5/PSMD7/PSMC6/PSMA1/PSMC3/PSMD13/PSMC4/PSMC1/PSMD2/PSMC2	12
hsa04145	Phagosome	14/54	152/8223	5.11033e-13	1.18815e-11	9.21204e-12	THBS1/ATP6V1A/TUBB/TUBB4B/TUBB4A/CORO1A/TUBA4A/ACTB/ACTG1/TUBA1C/TUBB6/TUBB3/TUBB1/ATP6V1B2	14
hsa05132	Salmonella infection	15/54	249/8223	3.27079e-11	6.75963e-10	5.24091e-10	ACTR2/DNM2/ACTR3C/KIF5B/TUBB/TUBB4B/TUBB4A/TUBA4A/ACTB/ACTG1/TUBA1C/TUBB6/TUBB3/TUBB1/MAPK1	15
hsa05017	Spinocerebellar ataxia	12/54	143/8223	8.82417e-11	1.6413e-09	1.27254e-09	PSMD6/PSMD12/PSMC5/PSMD7/PSMC6/PSMA1/PSMC3/PSMD13/PSMC4/PSMC1/PSMD2/PSMC2	12
hsa04540	Gap junction	10/54	88/8223	1.90323e-10	3.21818e-09	2.49514e-09	TUBB/TUBB4B/TUBB4A/TUBA4A/TUBA1C/TUBB6/TUBB3/TUBB1/MAPK1/PRKACB	10
hsa05130	Pathogenic Escherichia coli infection	13/54	197/8223	2.69907e-10	4.18356e-09	3.24362e-09	ACTR2/ACTR3C/TUBB/TUBB4B/TUBB4A/TUBA4A/ACTB/ACTG1/TUBA1C/TUBB6/TUBB3/TUBB1/MAPK1	13
hsa04512	ECM-receptor interaction	9/54	88/8223	4.35572e-09	6.23203e-08	4.83185e-08	TNXB/COL4A2/COL6A1/FN1/COL6A3/LAMB1/LAMC1/THBS1/HSPG2	9
hsa04144	Endocytosis	13/54	251/8223	5.32484e-09	7.07443e-08	5.48498e-08	HSPA8/ACTR2/PDCD6IP/CLTC/DNM2/DNM3/ACTR3C/EHD3/KIF5B/CAPZA1/CAPZA2/VPS35/HSPA1B	13
hsa05100	Bacterial invasion of epithelial cells	8/54	77/8223	3.00135e-08	3.72167e-07	2.88551e-07	ACTR2/CLTC/DNM2/DNM3/ACTR3C/FN1/ACTB/ACTG1	8
hsa05169	Epstein-Barr virus infection	11/54	202/8223	5.68916e-08	6.54917e-07	5.07774e-07	PSMD6/PSMD12/PSMC5/PSMD7/PSMC6/PSMC3/PSMD13/PSMC4/PSMC1/PSMD2/PSMC2	11
hsa04510	Focal adhesion	11/54	203/8223	5.9858e-08	6.54917e-07	5.07774e-07	TNXB/COL4A2/COL6A1/FN1/COL6A3/LAMB1/LAMC1/THBS1/ACTB/ACTG1/MAPK1	11
hsa05165	Human papillomavirus infection	13/54	331/8223	1.43359e-07	1.48138e-06	1.14855e-06	TNXB/COL4A2/COL6A1/FN1/COL6A3/LAMB1/LAMC1/THBS1/ATP6V1A/ATP6V1B2/PSMC1/MAPK1/PRKACB	13
hsa05110	Vibrio cholerae infection	5/54	50/8223	1.71164e-05	0.000167561	0.000129914	ATP6V1A/ACTB/ACTG1/ATP6V1B2/PRKACB	5
hsa04530	Tight junction	7/54	169/8223	0.000107386	0.000998693	0.000774312	ACTR2/ACTR3C/TUBA4A/ACTB/ACTG1/TUBA1C/PRKACB	7
hsa04721	Synaptic vesicle cycle	5/54	78/8223	0.000148398	0.00131438	0.00101907	CLTC/DNM2/DNM3/ATP6V1A/ATP6V1B2	5
hsa05135	Yersinia infection	6/54	137/8223	0.000256635	0.00216973	0.00168225	ACTR2/ACTR3C/FN1/ACTB/ACTG1/MAPK1	6
hsa05205	Proteoglycans in cancer	7/54	205/8223	0.000353996	0.00286275	0.00221956	FN1/THBS1/HSPG2/ACTB/ACTG1/MAPK1/PRKACB	7
hsa04961	Endocrine and other factor-regulated calcium reabsorption	4/54	53/8223	0.000383261	0.00297028	0.00230293	CLTC/DNM2/DNM3/PRKACB	4
hsa04151	PI3K-Akt signaling pathway	9/54	354/8223	0.000437816	0.00325735	0.00252551	TNXB/COL4A2/COL6A1/FN1/COL6A3/LAMB1/LAMC1/THBS1/MAPK1	9
hsa05146	Amoebiasis	5/54	102/8223	0.000519765	0.00371832	0.00288291	COL4A2/FN1/LAMB1/LAMC1/PRKACB	5
hsa04810	Regulation of actin cytoskeleton	7/54	229/8223	0.000688386	0.00474221	0.00367676	ACTR2/ACTR3C/FN1/ACTB/ACTG1/C5/MAPK1	7
hsa05145	Toxoplasmosis	5/54	112/8223	0.000796678	0.00529222	0.00410319	HSPA8/HSPA1B/LAMB1/LAMC1/MAPK1	5
hsa04210	Apoptosis	5/54	136/8223	0.001898	0.0121734	0.00943834	TUBA4A/ACTB/ACTG1/TUBA1C/MAPK1	5
hsa05222	Small cell lung cancer	4/54	92/8223	0.0030279	0.018773	0.0145552	COL4A2/FN1/LAMB1/LAMC1	4
hsa04666	Fc gamma R-mediated phagocytosis	4/54	97/8223	0.00366515	0.0219909	0.0170501	ACTR2/DNM2/ACTR3C/MAPK1	4
hsa04213	Longevity regulating pathway - multiple species	3/54	62/8223	0.00770418	0.0447805	0.0347195	HSPA8/HSPA1B/PRKACB	3
hsa04919	Thyroid hormone signaling pathway	4/54	121/8223	0.00800525	0.0451205	0.0349831	ACTB/ACTG1/MAPK1/PRKACB	4
hsa04611	Platelet activation	4/54	124/8223	0.00871336	0.0476672	0.0369576	ACTB/ACTG1/MAPK1/PRKACB	4
hsa04520	Adherens junction	3/54	71/8223	0.011171	0.0587301	0.0455349	ACTB/ACTG1/MAPK1	3
hsa00190	Oxidative phosphorylation	4/54	134/8223	0.0113671	0.0587301	0.0455349	ATP6V1A/ATP6V1B2/ATP5F1A/ATP5F1B	4
hsa04915	Estrogen signaling pathway	4/54	138/8223	0.0125598	0.0631385	0.0489529	HSPA8/HSPA1B/MAPK1/PRKACB	4
hsa04966	Collecting duct acid secretion	2/54	27/8223	0.0133762	0.0640438	0.0496548	ATP6V1A/ATP6V1B2	2
hsa04971	Gastric acid secretion	3/54	76/8223	0.0134285	0.0640438	0.0496548	ACTB/ACTG1/PRKACB	3
hsa04612	Antigen processing and presentation	3/54	78/8223	0.0143992	0.0669564	0.051913	HSPA8/HSPA1B/HSPA5	3
hsa04714	Thermogenesis	5/54	232/8223	0.0176189	0.0799296	0.0619714	ACTB/ACTG1/ATP5F1A/ATP5F1B/PRKACB	5
hsa04921	Oxytocin signaling pathway	4/54	154/8223	0.0181235	0.0802613	0.0622287	ACTB/ACTG1/MAPK1/PRKACB	4
hsa05131	Shigellosis	5/54	247/8223	0.0224499	0.097109	0.075291	ACTR2/ACTR3C/ACTB/ACTG1/MAPK1	5
hsa05414	Dilated cardiomyopathy	3/54	96/8223	0.0249066	0.105287	0.0816318	ACTB/ACTG1/PRKACB	3
hsa04933	AGE-RAGE signaling pathway in diabetic complications	3/54	100/8223	0.0276778	0.114402	0.0886986	COL4A2/FN1/MAPK1	3
hsa05219	Bladder cancer	2/54	41/8223	0.0294788	0.118171	0.0916207	THBS1/MAPK1	2
hsa04974	Protein digestion and absorption	3/54	103/8223	0.0298603	0.118171	0.0916207	COL4A2/COL6A1/COL6A3	3
hsa04613	Neutrophil extracellular trap formation	4/54	190/8223	0.035629	0.138062	0.107043	ACTB/ACTG1/C5/MAPK1	4
hsa04015	Rap1 signaling pathway	4/54	210/8223	0.048498	0.184094	0.142733	THBS1/ACTB/ACTG1/MAPK1	4
