# Supplementary material for: Impact of Protein Coronas on Lipid Nanoparticle Uptake and Endocytic Pathways in Cells
Source: Molecules. 2024 Oct 11;29(20):4818. doi: 10.3390/molecules29204818 (PMC11510507; doi:10.3390/molecules29204818)
Supplement: Supplementary file 1 [file molecules-29-04818-s001.zip › Supplementary data S4.xlsx]

## Sheet: Sheet 1
ID	Description	GeneRatio	BgRatio	pvalue	p.adjust	qvalue	geneID	Count
hsa04510	Focal adhesion	17/115	203/8223	2.49882e-09	3.57331e-07	2.73555e-07	ACTB/ACTN4/THBS1/ITGA3/TLN1/FN1/FLNA/ACTN1/ILK/FLNB/ACTG1/MYL12B/MYL12A/COL4A2/LAMB1/LAMC1/THBS3	17
hsa05132	Salmonella infection	14/115	249/8223	8.79931e-06	0.000442188	0.000338517	GAPDH/ACTB/HSP90B1/TUBB3/HSP90AA1/TUBB/ANXA2/FLNA/HSP90AB1/ACTR2/FLNB/ACTG1/MYL12B/MYL12A	14
hsa03040	Spliceosome	11/115	154/8223	9.27666e-06	0.000442188	0.000338517	PCBP1/HNRNPM/HSPA1B/HNRNPK/HSPA8/HNRNPC/HNRNPU/EIF4A3/DHX15/PRPF19/RBM25	11
hsa04530	Tight junction	11/115	169/8223	2.23639e-05	0.000799509	0.000612064	ACTB/MYH9/ACTN4/EZR/MYH10/ACTR2/ACTN1/MYL6/ACTG1/MYL12B/MYL12A	11
hsa04512	ECM-receptor interaction	8/115	88/8223	2.90336e-05	0.000830362	0.000635684	THBS1/ITGA3/FN1/AGRN/COL4A2/LAMB1/LAMC1/THBS3	8
hsa04810	Regulation of actin cytoskeleton	12/115	229/8223	7.98501e-05	0.0016697	0.00127824	ACTB/MYH9/ACTN4/ITGA3/EZR/FN1/MYH10/ACTR2/ACTN1/ACTG1/MYL12B/MYL12A	12
hsa05146	Amoebiasis	8/115	102/8223	8.4216e-05	0.0016697	0.00127824	HSPB1/ACTN4/FN1/ARG1/ACTN1/COL4A2/LAMB1/LAMC1	8
hsa05100	Bacterial invasion of epithelial cells	7/115	77/8223	9.34099e-05	0.0016697	0.00127824	ACTB/FN1/ACTR2/ILK/SEPTIN9/ACTG1/CLTC	7
hsa05130	Pathogenic Escherichia coli infection	10/115	197/8223	0.000415805	0.00660667	0.00505774	GAPDH/ACTB/MYH9/TUBB3/EZR/TUBB/MYH10/ACTR2/ACTG1/MYO1C	10
hsa03010	Ribosome	9/115	167/8223	0.000528128	0.00708905	0.00542702	RPL8/RPS23/RPS2/RPSA/RPLP0/RPS15A/RPS29/RPL23/RPL37	9
hsa01230	Biosynthesis of amino acids	6/115	75/8223	0.000602915	0.00708905	0.00542702	TPI1/ENO1/GAPDH/ARG1/PGK1/PHGDH	6
hsa05131	Shigellosis	11/115	247/8223	0.00064895	0.00708905	0.00542702	ACTB/ACTN4/TLN1/H3C13/ACTR2/ACTN1/ILK/SEPTIN9/ACTG1/MYL12B/MYL12A	11
hsa04915	Estrogen signaling pathway	8/115	138/8223	0.000671783	0.00708905	0.00542702	CTSD/KRT9/HSP90B1/HSP90AA1/HSP90AB1/HSPA1B/HSPA8/KRT10	8
hsa05412	Arrhythmogenic right ventricular cardiomyopathy	6/115	77/8223	0.000694033	0.00708905	0.00542702	ACTB/ITGA3/LMNA/ACTG1/DSP/JUP	6
hsa04670	Leukocyte transendothelial migration	7/115	114/8223	0.00104562	0.00996821	0.00763116	ACTB/ACTN4/EZR/ACTN1/ACTG1/MYL12B/MYL12A	7
hsa05134	Legionellosis	5/115	57/8223	0.00115003	0.0102784	0.00786865	EEF1G/EEF1A1/HSPD1/HSPA1B/HSPA8	5
hsa05171	Coronavirus disease - COVID-19	10/115	232/8223	0.00146966	0.0116895	0.00894891	RPL8/RPS23/RPS2/RPSA/RPLP0/F13A1/RPS15A/RPS29/RPL23/RPL37	10
hsa05020	Prion disease	11/115	273/8223	0.00147141	0.0116895	0.00894891	ATP5F1B/TUBB3/HSPA5/TUBB/HSPA1B/ATP5F1A/HSPA8/LAMC1/PSMD11/PSMC2/STIP1	11
hsa04141	Protein processing in endoplasmic reticulum	8/115	171/8223	0.00265732	0.0199998	0.0153109	HSP90B1/HSPA5/HSP90AA1/HSP90AB1/HSPA1B/HSPA8/DDOST/RPN1	8
hsa04612	Antigen processing and presentation	5/115	78/8223	0.0045981	0.0328764	0.0251686	HSPA5/HSP90AA1/HSP90AB1/HSPA1B/HSPA8	5
hsa05205	Proteoglycans in cancer	8/115	205/8223	0.00788719	0.053708	0.0411162	ACTB/DCN/THBS1/EZR/FN1/FLNA/FLNB/ACTG1	8
hsa05222	Small cell lung cancer	5/115	92/8223	0.00918376	0.0596945	0.0456991	ITGA3/FN1/COL4A2/LAMB1/LAMC1	5
hsa00010	Glycolysis / Gluconeogenesis	4/115	67/8223	0.0141548	0.088006	0.067373	TPI1/ENO1/GAPDH/PGK1	4
hsa00513	Various types of N-glycan biosynthesis	3/115	39/8223	0.0168961	0.0961116	0.0735782	DDOST/RPN1/HEXA	3
hsa04520	Adherens junction	4/115	71/8223	0.0171997	0.0961116	0.0735782	ACTB/ACTN4/ACTN1/ACTG1	4
hsa03013	Nucleocytoplasmic transport	5/115	108/8223	0.0174748	0.0961116	0.0735782	KPNB1/EEF1A1/EIF4A3/IPO5/KPNA2	5
hsa04145	Phagosome	6/115	152/8223	0.0195558	0.103573	0.0792905	ACTB/THBS1/TUBB3/TUBB/ACTG1/THBS3	6
hsa01200	Carbon metabolism	5/115	115/8223	0.0222933	0.113855	0.0871617	TPI1/ENO1/GAPDH/PGK1/PHGDH	5
hsa03018	RNA degradation	4/115	79/8223	0.0244433	0.120531	0.0922725	ENO1/PABPC1/HSPD1/PABPC4	4
hsa04151	PI3K-Akt signaling pathway	10/115	354/8223	0.0261056	0.124437	0.0952625	THBS1/HSP90B1/ITGA3/HSP90AA1/FN1/HSP90AB1/COL4A2/LAMB1/LAMC1/THBS3	10
hsa04611	Platelet activation	5/115	124/8223	0.0296573	0.1297	0.099292	ACTB/TLN1/ACTG1/MYL12B/MYL12A	5
hsa00520	Amino sugar and nucleotide sugar metabolism	3/115	49/8223	0.0308181	0.1297	0.099292	GALK1/UGDH/HEXA	3
hsa05417	Lipid and atherosclerosis	7/115	215/8223	0.0308261	0.1297	0.099292	HSP90B1/HSPA5/HSP90AA1/HSPD1/HSP90AB1/HSPA1B/HSPA8	7
hsa05014	Amyotrophic lateral sclerosis	10/115	364/8223	0.0308378	0.1297	0.099292	ACTB/ATP5F1B/TUBB3/HSPA5/TUBB/HNRNPA2B1/ATP5F1A/ACTG1/PSMD11/PSMC2	10
hsa05410	Hypertrophic cardiomyopathy	4/115	90/8223	0.0370316	0.151301	0.115828	ACTB/ITGA3/LMNA/ACTG1	4
hsa04210	Apoptosis	5/115	136/8223	0.0416349	0.165383	0.126609	ACTB/CTSD/LMNA/ACTG1/SPTAN1	5
hsa05418	Fluid shear stress and atherosclerosis	5/115	139/8223	0.045027	0.170149	0.130258	ACTB/HSP90B1/HSP90AA1/HSP90AB1/ACTG1	5
hsa05414	Dilated cardiomyopathy	4/115	96/8223	0.0452144	0.170149	0.130258	ACTB/ITGA3/LMNA/ACTG1	4
hsa03015	mRNA surveillance pathway	4/115	97/8223	0.0466691	0.17112	0.131001	PABPC1/EIF4A3/PABPN1/PABPC4	4
